# Supplementary material for: Genome-wide analysis and characterization of the LRR-RLK gene family provides insights into anthracnose resistance in common bean
Source: Sci Rep. 2023 Aug 18;13:13455. doi: 10.1038/s41598-023-40054-3 (PMC10439169; doi:10.1038/s41598-023-40054-3)
Supplement: Supplementary file 8 — Supplementary Table S1. [file 41598_2023_40054_MOESM8_ESM.xlsx]

## Sheet: Table S1
Table S1. Kinases and LRR domains annotation of 230 proteins.
Protein ID	HMM name	HMM accession	Description	PFAM clan	Envelope start	Envelope end	Alignment start	Alignment end	HMM start	HMM end	HMM length	Coverage	Bit score	Independent E-value	Conditional E-value
Phvul.001G014400.1.p	Pkinase_Tyr	PF07714.17	Protein tyrosine kinase	CL0016	486	762	491	761	7	258	259	97,3	62,72	3,10E-17	8,60E-21
Phvul.001G014400.1.p	LRR_8	PF13855.6	Leucine rich repeat	CL0022	147	207	149	206	3	60	61	95,08	39,14	4,50E-10	1,30E-13
Phvul.001G014400.1.p	LRR_1	PF00560.33	Leucine Rich Repeat	CL0022	220	242	220	242	1	23	23	100	10,76	0,65	0
Phvul.001G038400.1.p	Pkinase	PF00069.25	Protein kinase domain	CL0016	646	911	649	909	4	259	264	96,97	151,46	2,80E-44	9,40E-48
Phvul.001G038400.1.p	LRR_8	PF13855.6	Leucine rich repeat	CL0022	354	414	359	414	6	61	61	91,8	28,32	1,10E-06	3,60E-10
Phvul.001G038400.1.p	LRR_8	PF13855.6	Leucine rich repeat	CL0022	426	486	427	486	2	61	61	98,36	41,55	7,90E-11	2,70E-14
Phvul.001G038400.1.p	LRRNT_2	PF08263.12	Leucine rich repeat N-terminal domain		22	63	23	63	2	41	41	97,56	38,18	1,30E-09	4,40E-13
Phvul.001G083300.1.p	Pkinase	PF00069.25	Protein kinase domain	CL0016	779	1048	781	980	3	198	264	74,24	143,81	6,10E-42	2,00E-45
Phvul.001G083300.1.p	LRR_1	PF00560.33	Leucine Rich Repeat	CL0022	195	217	195	217	1	23	23	100	10,86	0,6	0
Phvul.001G083300.1.p	LRR_1	PF00560.33	Leucine Rich Repeat	CL0022	555	577	556	577	2	23	23	95,65	12,28	0,21	6,90E-05
Phvul.001G083300.1.p	LRRNT_2	PF08263.12	Leucine rich repeat N-terminal domain		25	67	27	66	3	40	41	92,68	32,21	9,60E-08	3,20E-11
Phvul.001G115100.1.p	Pkinase_Tyr	PF07714.17	Protein tyrosine kinase	CL0016	477	750	482	747	6	256	259	96,91	76,37	2,10E-21	5,90E-25
Phvul.001G115100.1.p	LRR_8	PF13855.6	Leucine rich repeat	CL0022	153	213	154	213	2	61	61	98,36	28,88	7,20E-07	2,00E-10
Phvul.001G134600.1.p	LRR_8	PF13855.6	Leucine rich repeat	CL0022	84	146	87	146	2	61	61	98,36	47,76	9,20E-13	2,60E-16
Phvul.001G134600.1.p	LRR_8	PF13855.6	Leucine rich repeat	CL0022	326	386	327	384	2	59	61	95,08	27,22	2,40E-06	6,60E-10
Phvul.001G134600.1.p	Pkinase_Tyr	PF07714.17	Protein tyrosine kinase	CL0016	606	881	609	881	4	259	259	98,84	90,6	9,70E-26	2,70E-29
Phvul.001G137300.1.p	Pkinase	PF00069.25	Protein kinase domain	CL0016	592	861	594	859	3	260	264	97,73	135,68	1,80E-39	6,10E-43
Phvul.001G137300.1.p	LRR_8	PF13855.6	Leucine rich repeat	CL0022	143	203	144	202	2	60	61	96,72	42,11	5,30E-11	1,80E-14
Phvul.001G137300.1.p	LRR_8	PF13855.6	Leucine rich repeat	CL0022	212	277	217	277	2	61	61	98,36	27,89	1,50E-06	4,90E-10
Phvul.001G137300.1.p	LRR_8	PF13855.6	Leucine rich repeat	CL0022	432	491	432	491	1	61	61	100	27,18	2,40E-06	8,20E-10
Phvul.001G137300.1.p	LRRNT_2	PF08263.12	Leucine rich repeat N-terminal domain		25	66	26	66	2	41	41	97,56	43,92	2,10E-11	7,10E-15
Phvul.001G138500.1.p	Pkinase_Tyr	PF07714.17	Protein tyrosine kinase	CL0016	342	640	346	640	7	259	259	97,68	96,68	1,30E-27	3,80E-31
Phvul.001G138500.1.p	LRRNT_2	PF08263.12	Leucine rich repeat N-terminal domain		22	63	23	62	2	40	41	95,12	38,55	1,00E-09	2,80E-13
Phvul.001G138500.1.p	LRR_8	PF13855.6	Leucine rich repeat	CL0022	89	149	90	149	2	61	61	98,36	32,01	7,60E-08	2,10E-11
Phvul.001G163700.1.p	Pkinase	PF00069.25	Protein kinase domain	CL0016	934	1208	936	1145	3	203	264	76,14	156,9	6,20E-46	2,10E-49
Phvul.001G163700.1.p	LRR_8	PF13855.6	Leucine rich repeat	CL0022	104	164	104	164	1	61	61	100	32,97	3,80E-08	1,30E-11
Phvul.001G163700.1.p	LRR_1	PF00560.33	Leucine Rich Repeat	CL0022	252	274	252	272	1	21	23	91,3	11,43	0,39	0
Phvul.001G163700.1.p	LRR_1	PF00560.33	Leucine Rich Repeat	CL0022	783	805	784	803	2	21	23	86,96	11,11	0,5	0
Phvul.001G163700.1.p	LRRNT_2	PF08263.12	Leucine rich repeat N-terminal domain		33	75	35	75	3	41	41	95,12	22,24	0	4,20E-08
Phvul.001G163800.1.p	Pkinase	PF00069.25	Protein kinase domain	CL0016	929	1203	931	1138	3	201	264	75,38	157,59	3,80E-46	1,30E-49
Phvul.001G163800.1.p	LRR_8	PF13855.6	Leucine rich repeat	CL0022	613	668	614	668	7	61	61	90,16	28,11	1,30E-06	4,20E-10
Phvul.001G163800.1.p	LRR_1	PF00560.33	Leucine Rich Repeat	CL0022	729	751	730	751	2	23	23	95,65	9,74	1.1	0
Phvul.001G163800.1.p	LRR_1	PF00560.33	Leucine Rich Repeat	CL0022	778	800	779	798	2	21	23	86,96	11,12	0,5	0
Phvul.001G163800.1.p	LRRNT_2	PF08263.12	Leucine rich repeat N-terminal domain		28	70	30	70	3	41	41	95,12	22,95	7,50E-05	2,50E-08
Phvul.001G165100.1.p	LRR_8	PF13855.6	Leucine rich repeat	CL0022	271	331	273	331	3	61	61	96,72	29,63	4,20E-07	1,40E-10
Phvul.001G165100.1.p	LRR_8	PF13855.6	Leucine rich repeat	CL0022	487	547	487	547	1	61	61	100	40,26	2,00E-10	6,80E-14
Phvul.001G165100.1.p	Pkinase	PF00069.25	Protein kinase domain	CL0016	712	988	714	984	3	258	264	96,97	158,04	2,80E-46	9,30E-50
Phvul.001G165100.1.p	LRRNT_2	PF08263.12	Leucine rich repeat N-terminal domain		30	76	31	76	2	41	41	97,56	37,06	2,90E-09	9,80E-13
Phvul.001G174500.1.p	Malectin_like	PF12819.7	Malectin-like domain	CL0202	35	367	35	364	1	333	336	99,11	257,39	2,00E-76	3,30E-80
Phvul.001G174500.1.p	Pkinase_Tyr	PF07714.17	Protein tyrosine kinase	CL0016	603	874	604	804	3	206	259	78,76	151,84	2,00E-44	3,30E-48
Phvul.001G185400.1.p	Pkinase	PF00069.25	Protein kinase domain	CL0016	365	642	368	640	5	260	264	96,97	115,49	2,60E-33	5,90E-37
Phvul.001G185400.1.p	LRRNT_2	PF08263.12	Leucine rich repeat N-terminal domain		26	65	27	65	3	41	41	95,12	22,45	0	2,40E-08
Phvul.001G195500.1.p	Pkinase	PF00069.25	Protein kinase domain	CL0016	596	872	599	869	4	259	264	96,97	157,16	5,10E-46	1,70E-49
Phvul.001G195500.1.p	LRR_8	PF13855.6	Leucine rich repeat	CL0022	85	144	87	144	3	61	61	96,72	32,32	6,10E-08	2,00E-11
Phvul.001G195500.1.p	LRR_8	PF13855.6	Leucine rich repeat	CL0022	234	293	235	293	2	61	61	98,36	32,26	6,30E-08	2,10E-11
Phvul.001G195500.1.p	LRRNT_2	PF08263.12	Leucine rich repeat N-terminal domain		20	58	22	58	3	41	41	95,12	26,8	4,70E-06	1,60E-09
Phvul.001G195500.1.p	LRRNT_2	PF08263.12	Leucine rich repeat N-terminal domain		322	361	324	361	4	41	41	92,68	26,46	6,00E-06	2,00E-09
Phvul.001G245300.1.p	Pkinase_Tyr	PF07714.17	Protein tyrosine kinase	CL0016	354	612	355	611	3	258	259	98,84	88,79	3,40E-25	7,70E-29
Phvul.001G245300.1.p	LRRNT_2	PF08263.12	Leucine rich repeat N-terminal domain		33	76	34	76	2	41	41	97,56	40,97	1,80E-10	3,90E-14
Phvul.001G246800.2.p	Pkinase_Tyr	PF07714.17	Protein tyrosine kinase	CL0016	564	832	568	832	5	259	259	98,46	143,1	9,30E-42	3,10E-45
Phvul.001G246800.2.p	LRR_8	PF13855.6	Leucine rich repeat	CL0022	135	195	136	193	2	59	61	95,08	29,29	5,30E-07	1,80E-10
Phvul.001G246800.2.p	LRR_8	PF13855.6	Leucine rich repeat	CL0022	262	322	263	322	2	61	61	98,36	29,85	3,60E-07	1,20E-10
Phvul.001G246800.2.p	LRRNT_2	PF08263.12	Leucine rich repeat N-terminal domain		68	109	71	108	5	40	41	87,8	28,04	1,90E-06	6,40E-10
Phvul.001G252800.1.p	Pkinase	PF00069.25	Protein kinase domain	CL0016	281	555	282	552	2	259	264	97,73	141,84	2,40E-41	6,80E-45
Phvul.001G252800.1.p	LRR_8	PF13855.6	Leucine rich repeat	CL0022	88	148	89	148	2	61	61	98,36	40,77	1,40E-10	3,90E-14
Phvul.001G252800.1.p	LRRNT_2	PF08263.12	Leucine rich repeat N-terminal domain		21	61	22	61	2	41	41	97,56	35,48	9,20E-09	2,60E-12
Phvul.001G265500.1.p	Pkinase_Tyr	PF07714.17	Protein tyrosine kinase	CL0016	584	860	587	858	4	257	259	98,07	162,08	1,50E-47	5,00E-51
Phvul.001G265500.1.p	LRR_8	PF13855.6	Leucine rich repeat	CL0022	90	147	90	146	1	58	61	95,08	31,17	1,40E-07	4,60E-11
Phvul.001G265500.1.p	LRR_8	PF13855.6	Leucine rich repeat	CL0022	370	429	373	429	5	61	61	93,44	29,97	3,30E-07	1,10E-10
Phvul.001G265500.1.p	LRR_1	PF00560.33	Leucine Rich Repeat	CL0022	188	210	188	208	1	21	23	91,3	10,69	0,69	0
Phvul.001G265500.1.p	LRRNT_2	PF08263.12	Leucine rich repeat N-terminal domain		29	64	30	63	2	40	41	95,12	21,02	0	1,00E-07
Phvul.001G265500.1.p	LRRNT_2	PF08263.12	Leucine rich repeat N-terminal domain		328	367	332	366	5	40	41	87,8	13,85	53	1,80E-05
Phvul.002G007600.1.p	Pkinase_Tyr	PF07714.17	Protein tyrosine kinase	CL0016	685	956	686	956	2	259	259	99,61	160,79	3,70E-47	1,20E-50
Phvul.002G007600.1.p	LRRNT_2	PF08263.12	Leucine rich repeat N-terminal domain		20	59	22	59	4	41	41	92,68	48,2	9,70E-13	3,20E-16
Phvul.002G007600.1.p	LRR_1	PF00560.33	Leucine Rich Repeat	CL0022	159	178	159	176	1	18	23	78,26	10,66	0,7	0
Phvul.002G007600.1.p	LRR_1	PF00560.33	Leucine Rich Repeat	CL0022	277	302	280	302	1	23	23	100	10,29	0,93	0
Phvul.002G007800.1.p	Pkinase	PF00069.25	Protein kinase domain	CL0016	679	966	681	890	3	203	264	76,14	154,25	4,00E-45	1,30E-48
Phvul.002G007800.1.p	LRR_8	PF13855.6	Leucine rich repeat	CL0022	144	204	145	203	2	60	61	96,72	32,22	6,50E-08	2,20E-11
Phvul.002G007800.1.p	LRR_8	PF13855.6	Leucine rich repeat	CL0022	217	277	218	277	2	61	61	98,36	29,93	3,40E-07	1,10E-10
Phvul.002G007800.1.p	LRRNT_2	PF08263.12	Leucine rich repeat N-terminal domain		25	67	28	67	4	41	41	92,68	32,5	7,80E-08	2,60E-11
Phvul.002G060200.1.p	Pkinase_Tyr	PF07714.17	Protein tyrosine kinase	CL0016	411	676	415	676	5	259	259	98,46	128,09	3,50E-37	1,20E-40
Phvul.002G060200.1.p	LRR_8	PF13855.6	Leucine rich repeat	CL0022	139	199	140	199	2	61	61	98,36	27,61	1,80E-06	6,00E-10
Phvul.002G060200.1.p	LRRNT_2	PF08263.12	Leucine rich repeat N-terminal domain		24	64	26	64	4	41	41	92,68	33,7	3,30E-08	1,10E-11
Phvul.002G060200.1.p	LRR_1	PF00560.33	Leucine Rich Repeat	CL0022	212	234	212	234	1	23	23	100	10,44	0,83	0
Phvul.002G064400.1.p	Pkinase	PF00069.25	Protein kinase domain	CL0016	302	575	303	573	2	260	264	98,11	152,53	1,30E-44	3,70E-48
Phvul.002G064400.1.p	LRRNT_2	PF08263.12	Leucine rich repeat N-terminal domain		31	71	32	71	2	41	41	97,56	51,23	1,10E-13	3,10E-17
Phvul.002G064400.1.p	LRR_8	PF13855.6	Leucine rich repeat	CL0022	98	158	98	158	1	61	61	100	28,77	7,80E-07	2,20E-10
Phvul.002G111100.1.p	LRR_8	PF13855.6	Leucine rich repeat	CL0022	162	221	163	221	3	61	61	96,72	33,17	3,30E-08	1,30E-11
Phvul.002G111100.1.p	LRR_8	PF13855.6	Leucine rich repeat	CL0022	407	467	408	467	2	61	61	98,36	35,91	4,60E-09	1,80E-12
Phvul.002G111100.1.p	LRR_8	PF13855.6	Leucine rich repeat	CL0022	503	563	504	562	2	60	61	96,72	30,35	2,50E-07	9,80E-11
Phvul.002G111100.1.p	LRR_8	PF13855.6	Leucine rich repeat	CL0022	575	635	576	635	2	61	61	98,36	31,45	1,10E-07	4,40E-11
Phvul.002G111100.1.p	LRR_8	PF13855.6	Leucine rich repeat	CL0022	647	707	648	707	2	61	61	98,36	34,69	1,10E-08	4,30E-12
Phvul.002G111100.1.p	Pkinase	PF00069.25	Protein kinase domain	CL0016	837	1108	847	1105	11	258	264	93,94	113,48	1,10E-32	4,20E-36
Phvul.002G111100.1.p	LRRNT_2	PF08263.12	Leucine rich repeat N-terminal domain		26	65	27	64	4	40	41	90,24	31,78	1,30E-07	5,10E-11
Phvul.002G123200.1.p	Pkinase	PF00069.25	Protein kinase domain	CL0016	707	1005	711	936	5	209	264	77,65	140,93	4,60E-41	1,80E-44
Phvul.002G123200.1.p	LRR_8	PF13855.6	Leucine rich repeat	CL0022	232	284	233	284	11	61	61	83,61	31,13	1,40E-07	5,60E-11
Phvul.002G123200.1.p	LRR_8	PF13855.6	Leucine rich repeat	CL0022	470	531	471	530	2	60	61	96,72	27,68	1,70E-06	6,60E-10
Phvul.002G123200.1.p	LRR_8	PF13855.6	Leucine rich repeat	CL0022	543	603	545	603	3	61	61	96,72	40,29	2,00E-10	7,70E-14
Phvul.002G123200.1.p	LRRNT_2	PF08263.12	Leucine rich repeat N-terminal domain		35	75	36	75	2	41	41	97,56	50,49	1,90E-13	7,30E-17
Phvul.002G123500.1.p	Pkinase_Tyr	PF07714.17	Protein tyrosine kinase	CL0016	720	1021	722	960	3	206	259	78,76	137,77	3,90E-40	1,30E-43
Phvul.002G123500.1.p	LRR_8	PF13855.6	Leucine rich repeat	CL0022	407	467	408	467	2	61	61	98,36	28,14	1,20E-06	4,10E-10
Phvul.002G123500.1.p	LRR_8	PF13855.6	Leucine rich repeat	CL0022	552	612	553	612	2	61	61	98,36	27,61	1,80E-06	6,00E-10
Phvul.002G123500.1.p	LRRNT_2	PF08263.12	Leucine rich repeat N-terminal domain		44	84	45	84	2	41	41	97,56	40,35	2,80E-10	9,20E-14
Phvul.002G125100.1.p	Pkinase	PF00069.25	Protein kinase domain	CL0016	310	577	312	575	3	260	264	97,73	156,14	1,10E-45	2,40E-49
Phvul.002G125100.1.p	LRRNT_2	PF08263.12	Leucine rich repeat N-terminal domain		29	69	31	69	3	41	41	95,12	38,73	8,80E-10	2,00E-13
Phvul.002G127800.1.p	Pkinase	PF00069.25	Protein kinase domain	CL0016	698	992	700	926	3	212	264	79,55	140,24	7,50E-41	2,50E-44
Phvul.002G127800.1.p	LRR_8	PF13855.6	Leucine rich repeat	CL0022	164	224	164	224	1	61	61	100	29,92	3,40E-07	1,10E-10
Phvul.002G127800.1.p	LRR_8	PF13855.6	Leucine rich repeat	CL0022	387	447	388	447	2	61	61	98,36	27,07	2,60E-06	8,80E-10
Phvul.002G127800.1.p	LRR_8	PF13855.6	Leucine rich repeat	CL0022	459	520	460	520	2	61	61	98,36	28,42	1,00E-06	3,40E-10
Phvul.002G127800.1.p	LRR_8	PF13855.6	Leucine rich repeat	CL0022	532	592	534	592	3	61	61	96,72	30,9	1,70E-07	5,60E-11
Phvul.002G127800.1.p	LRRNT_2	PF08263.12	Leucine rich repeat N-terminal domain		24	64	25	64	2	41	41	97,56	45,92	5,00E-12	1,70E-15
Phvul.002G143400.1.p	Malectin_like	PF12819.7	Malectin-like domain	CL0202	38	344	42	343	5	335	336	98,51	162,84	1,10E-47	3,80E-51
Phvul.002G143400.1.p	Pkinase_Tyr	PF07714.17	Protein tyrosine kinase	CL0016	591	862	593	862	4	259	259	98,84	156,93	5,60E-46	1,90E-49
Phvul.002G143400.1.p	LRR_8	PF13855.6	Leucine rich repeat	CL0022	400	459	402	459	3	61	61	96,72	27,29	2,30E-06	7,50E-10
Phvul.002G152100.1.p	Pkinase	PF00069.25	Protein kinase domain	CL0016	596	874	598	872	3	260	264	97,73	119,75	1,30E-34	5,20E-38
Phvul.002G152100.1.p	LRR_8	PF13855.6	Leucine rich repeat	CL0022	94	154	95	153	2	60	61	96,72	29,1	6,10E-07	2,40E-10
Phvul.002G152100.1.p	LRR_8	PF13855.6	Leucine rich repeat	CL0022	215	275	215	274	1	60	61	98,36	30,6	2,10E-07	8,10E-11
Phvul.002G152100.1.p	LRR_8	PF13855.6	Leucine rich repeat	CL0022	383	443	387	443	5	61	61	93,44	32,74	4,50E-08	1,80E-11
Phvul.002G152100.1.p	LRRNT_2	PF08263.12	Leucine rich repeat N-terminal domain		26	67	29	67	4	41	41	92,68	35,2	1,10E-08	4,40E-12
Phvul.002G156600.1.p	Pkinase_Tyr	PF07714.17	Protein tyrosine kinase	CL0016	365	637	368	636	5	258	259	98,07	67,1	1,40E-18	4,80E-22
Phvul.002G156600.1.p	LRRNT_2	PF08263.12	Leucine rich repeat N-terminal domain		25	66	27	65	3	40	41	92,68	31,14	2,10E-07	6,90E-11
Phvul.002G162400.1.p	Pkinase	PF00069.25	Protein kinase domain	CL0016	288	556	291	554	4	260	264	97,35	122,94	1,40E-35	4,70E-39
Phvul.002G162400.1.p	LRRNT_2	PF08263.12	Leucine rich repeat N-terminal domain		25	63	26	63	2	41	41	97,56	35,42	9,60E-09	3,20E-12
Phvul.002G162400.1.p	LRR_1	PF00560.33	Leucine Rich Repeat	CL0022	93	115	94	115	2	23	23	95,65	10,22	0,98	0
Phvul.002G162400.1.p	LRR_1	PF00560.33	Leucine Rich Repeat	CL0022	140	162	140	162	1	23	23	100	13,16	0,11	3,50E-05
Phvul.002G184800.1.p	LRR_8	PF13855.6	Leucine rich repeat	CL0022	126	188	128	188	3	61	61	96,72	28,78	7,80E-07	3,50E-10
Phvul.002G184800.1.p	LRR_8	PF13855.6	Leucine rich repeat	CL0022	200	260	202	260	3	61	61	96,72	34,23	1,50E-08	6,90E-12
Phvul.002G184800.1.p	LRR_8	PF13855.6	Leucine rich repeat	CL0022	600	643	602	643	20	61	61	68,85	33,61	2,40E-08	1,10E-11
Phvul.002G184800.1.p	Pkinase	PF00069.25	Protein kinase domain	CL0016	835	1116	837	1113	3	258	264	96,97	148,7	2,00E-43	8,80E-47
Phvul.002G184800.1.p	LRRNT_2	PF08263.12	Leucine rich repeat N-terminal domain		34	74	35	73	2	40	41	95,12	44,07	1,90E-11	8,40E-15
Phvul.002G184800.1.p	LRR_5	PF13306.6	BspA type Leucine rich repeat region (6 copies)	CL0022	264	398	290	382	27	113	128	67,97	17,87	0	1,00E-06
Phvul.002G187300.1.p	Pkinase	PF00069.25	Protein kinase domain	CL0016	966	1252	971	1246	6	259	264	96,21	154,61	3,10E-45	1,00E-48
Phvul.002G187300.1.p	LRRNT_2	PF08263.12	Leucine rich repeat N-terminal domain		30	71	34	70	5	40	41	87,8	40,8	2,00E-10	6,60E-14
Phvul.002G187300.1.p	LRR_1	PF00560.33	Leucine Rich Repeat	CL0022	113	135	113	135	1	23	23	100	10,86	0,6	0
Phvul.002G196200.1.p	LRR_8	PF13855.6	Leucine rich repeat	CL0022	528	588	529	588	2	61	61	98,36	29,23	5,60E-07	1,90E-10
Phvul.002G196200.1.p	LRR_8	PF13855.6	Leucine rich repeat	CL0022	650	711	653	711	4	61	61	95,08	34,37	1,40E-08	4,70E-12
Phvul.002G196200.1.p	Pkinase	PF00069.25	Protein kinase domain	CL0016	867	1155	869	1153	3	260	264	97,73	142,29	1,80E-41	5,90E-45
Phvul.002G196200.1.p	LRRNT_2	PF08263.12	Leucine rich repeat N-terminal domain		28	68	31	68	4	41	41	92,68	41,3	1,40E-10	4,60E-14
Phvul.002G196200.1.p	LRR_1	PF00560.33	Leucine Rich Repeat	CL0022	145	167	145	167	1	23	23	100	11,01	0,54	0
Phvul.002G206900.1.p	Pkinase	PF00069.25	Protein kinase domain	CL0016	296	570	297	568	2	260	264	98,11	160,66	4,40E-47	1,50E-50
Phvul.002G206900.1.p	LRR_8	PF13855.6	Leucine rich repeat	CL0022	99	159	99	159	1	61	61	100	36,5	3,00E-09	1,00E-12
Phvul.002G206900.1.p	LRRNT_2	PF08263.12	Leucine rich repeat N-terminal domain		32	72	33	72	2	41	41	97,56	39,29	5,90E-10	2,00E-13
Phvul.002G207000.1.p	Pkinase	PF00069.25	Protein kinase domain	CL0016	293	567	294	565	2	260	264	98,11	156,05	1,10E-45	4,40E-49
Phvul.002G207000.1.p	LRRNT_2	PF08263.12	Leucine rich repeat N-terminal domain		28	68	29	68	2	41	41	97,56	42,72	5,00E-11	1,90E-14
Phvul.002G207000.1.p	LRR_8	PF13855.6	Leucine rich repeat	CL0022	95	155	95	155	1	61	61	100	31,03	1,50E-07	6,00E-11
Phvul.002G215100.1.p	Pkinase	PF00069.25	Protein kinase domain	CL0016	701	993	702	916	2	198	264	74,62	134,39	4,50E-39	1,50E-42
Phvul.002G215100.1.p	LRR_8	PF13855.6	Leucine rich repeat	CL0022	376	436	378	436	3	61	61	96,72	37,02	2,10E-09	6,90E-13
Phvul.002G215100.1.p	LRR_8	PF13855.6	Leucine rich repeat	CL0022	545	604	545	604	2	61	61	98,36	31,2	1,40E-07	4,60E-11
Phvul.002G215100.1.p	LRRNT_2	PF08263.12	Leucine rich repeat N-terminal domain		36	76	38	76	3	41	41	95,12	47,85	1,20E-12	4,20E-16
Phvul.002G217900.1.p	Pkinase	PF00069.25	Protein kinase domain	CL0016	327	579	328	575	2	258	264	97,35	79,02	3,50E-22	5,90E-26
Phvul.002G217900.1.p	LRRNT_2	PF08263.12	Leucine rich repeat N-terminal domain		28	71	29	71	2	41	41	97,56	27,84	2,20E-06	3,70E-10
Phvul.002G224200.1.p	Pkinase_Tyr	PF07714.17	Protein tyrosine kinase	CL0016	422	696	425	696	4	259	259	98,84	140,74	4,80E-41	8,10E-45
Phvul.002G232600.1.p	Pkinase	PF00069.25	Protein kinase domain	CL0016	686	965	688	907	3	204	264	76,52	144,72	3,20E-42	1,10E-45
Phvul.002G232600.1.p	LRR_8	PF13855.6	Leucine rich repeat	CL0022	141	201	141	200	1	60	61	98,36	36,36	3,30E-09	1,10E-12
Phvul.002G232600.1.p	LRRNT_2	PF08263.12	Leucine rich repeat N-terminal domain		22	62	23	61	2	40	41	95,12	45,24	8,10E-12	2,70E-15
Phvul.002G232600.1.p	LRR_1	PF00560.33	Leucine Rich Repeat	CL0022	118	139	118	137	1	20	23	86,96	10,15	1	0
Phvul.002G232600.1.p	LRR_1	PF00560.33	Leucine Rich Repeat	CL0022	215	237	215	237	1	23	23	100	9,43	1.1	0
Phvul.002G238900.2.p	Pkinase_Tyr	PF07714.17	Protein tyrosine kinase	CL0016	419	679	429	678	15	258	259	94,21	74,53	7,70E-21	1,30E-24
Phvul.002G238900.2.p	LRRNT_2	PF08263.12	Leucine rich repeat N-terminal domain		30	71	31	70	2	40	41	95,12	39,04	7,10E-10	1,20E-13
Phvul.002G239400.1.p	Pkinase_Tyr	PF07714.17	Protein tyrosine kinase	CL0016	399	577	403	571	5	151	259	56,76	70,87	1,00E-19	3,40E-23
Phvul.002G239400.1.p	LRR_8	PF13855.6	Leucine rich repeat	CL0022	53	114	56	114	4	61	61	95,08	36,33	3,40E-09	1,10E-12
Phvul.002G239400.1.p	LRR_8	PF13855.6	Leucine rich repeat	CL0022	135	192	136	192	2	61	61	98,36	31,71	9,40E-08	3,20E-11
Phvul.002G251400.1.p	Pkinase	PF00069.25	Protein kinase domain	CL0016	703	996	704	992	2	258	264	97,35	139,09	1,70E-40	5,60E-44
Phvul.002G251400.1.p	LRR_8	PF13855.6	Leucine rich repeat	CL0022	104	164	104	164	1	61	61	100	36,51	3,00E-09	1,00E-12
Phvul.002G251400.1.p	LRR_8	PF13855.6	Leucine rich repeat	CL0022	424	484	425	484	2	61	61	98,36	35,17	7,80E-09	2,60E-12
Phvul.002G251400.1.p	LRR_8	PF13855.6	Leucine rich repeat	CL0022	545	604	545	604	2	61	61	98,36	33,6	2,40E-08	8,10E-12
Phvul.002G251400.1.p	LRRNT_2	PF08263.12	Leucine rich repeat N-terminal domain		36	76	38	76	3	41	41	95,12	47,47	1,60E-12	5,50E-16
Phvul.002G257000.1.p	Pkinase	PF00069.25	Protein kinase domain	CL0016	287	561	288	559	2	260	264	98,11	145,32	2,10E-42	4,70E-46
Phvul.002G257000.1.p	LRRNT_2	PF08263.12	Leucine rich repeat N-terminal domain		23	63	24	63	2	41	41	97,56	37,55	2,10E-09	4,60E-13
Phvul.002G257000.1.p	LRR_8	PF13855.6	Leucine rich repeat	CL0022	90	150	92	150	3	61	61	96,72	28,94	6,90E-07	1,50E-10
Phvul.002G276900.1.p	Pkinase	PF00069.25	Protein kinase domain	CL0016	273	545	274	543	2	259	264	97,73	147,51	4,50E-43	1,00E-46
Phvul.002G276900.1.p	LRR_8	PF13855.6	Leucine rich repeat	CL0022	100	160	102	160	3	61	61	96,72	33,28	3,00E-08	6,80E-12
Phvul.002G276900.1.p	LRRNT_2	PF08263.12	Leucine rich repeat N-terminal domain		33	74	35	73	3	40	41	92,68	29,8	5,40E-07	1,20E-10
Phvul.002G287900.1.p	Pkinase_Tyr	PF07714.17	Protein tyrosine kinase	CL0016	363	635	367	632	6	256	259	96,91	66,4	2,30E-18	6,50E-22
Phvul.002G287900.1.p	LRRNT_2	PF08263.12	Leucine rich repeat N-terminal domain		25	66	26	65	2	40	41	95,12	43,05	3,90E-11	1,10E-14
Phvul.002G295600.1.p	Pkinase	PF00069.25	Protein kinase domain	CL0016	326	594	329	592	4	260	264	97,35	122,08	2,60E-35	7,20E-39
Phvul.002G295600.1.p	LRR_8	PF13855.6	Leucine rich repeat	CL0022	79	127	82	127	16	61	61	75,41	31,42	1,20E-07	3,20E-11
Phvul.002G295600.1.p	LRRNT_2	PF08263.12	Leucine rich repeat N-terminal domain		24	62	26	62	3	41	41	95,12	38,07	1,40E-09	3,90E-13
Phvul.002G302600.1.p	Pkinase_Tyr	PF07714.17	Protein tyrosine kinase	CL0016	330	601	334	598	5	256	259	97,3	98,85	2,90E-28	9,80E-32
Phvul.002G302600.1.p	LRR_8	PF13855.6	Leucine rich repeat	CL0022	118	179	119	179	2	61	61	98,36	37,38	1,60E-09	5,30E-13
Phvul.002G302600.1.p	LRRNT_2	PF08263.12	Leucine rich repeat N-terminal domain		24	68	25	67	2	40	41	95,12	32,55	7,50E-08	2,50E-11
Phvul.002G324600.1.p	Pkinase	PF00069.25	Protein kinase domain	CL0016	572	849	573	847	2	260	264	98,11	168,32	2,00E-49	5,70E-53
Phvul.002G324600.1.p	LRR_8	PF13855.6	Leucine rich repeat	CL0022	389	433	393	433	21	61	61	67,21	28,74	7,90E-07	2,20E-10
Phvul.002G324600.1.p	LRRNT_2	PF08263.12	Leucine rich repeat N-terminal domain		31	65	39	65	11	41	41	75,61	9,05	1.1	0
Phvul.002G324600.1.p	LRRNT_2	PF08263.12	Leucine rich repeat N-terminal domain		334	371	342	371	12	41	41	73,17	15,06	22	6,10E-06
Phvul.002G331400.1.p	Pkinase	PF00069.25	Protein kinase domain	CL0016	365	631	368	629	4	260	264	97,35	131,26	4,10E-38	1,10E-41
Phvul.002G331400.1.p	LRRNT_2	PF08263.12	Leucine rich repeat N-terminal domain		26	63	27	62	2	40	41	95,12	28,34	1,60E-06	4,30E-10
Phvul.003G015800.1.p	Pkinase	PF00069.25	Protein kinase domain	CL0016	575	851	576	849	2	260	264	98,11	155,57	1,60E-45	4,40E-49
Phvul.003G015800.1.p	LRRNT_2	PF08263.12	Leucine rich repeat N-terminal domain		23	56	30	56	11	41	41	75,61	12,73	0,12	3,30E-05
Phvul.003G015800.1.p	LRRNT_2	PF08263.12	Leucine rich repeat N-terminal domain		326	362	327	361	6	40	41	85,37	15,55	15	4,30E-06
Phvul.003G029700.1.p	Pkinase	PF00069.25	Protein kinase domain	CL0016	333	596	336	594	5	260	264	96,97	129,62	1,30E-37	2,20E-41
Phvul.003G029700.1.p	LRRNT_2	PF08263.12	Leucine rich repeat N-terminal domain		23	62	24	61	2	40	41	95,12	39,05	7,00E-10	1,20E-13
Phvul.003G040200.1.p	LRR_8	PF13855.6	Leucine rich repeat	CL0022	109	169	110	169	2	61	61	98,36	31,23	1,30E-07	3,70E-11
Phvul.003G040200.1.p	LRR_8	PF13855.6	Leucine rich repeat	CL0022	619	674	620	674	6	61	61	91,8	27,97	1,40E-06	3,90E-10
Phvul.003G040200.1.p	Pkinase	PF00069.25	Protein kinase domain	CL0016	784	1062	787	1059	4	259	264	96,97	147,46	4,70E-43	1,30E-46
Phvul.003G040200.1.p	LRRNT_2	PF08263.12	Leucine rich repeat N-terminal domain		41	82	42	82	2	41	41	97,56	23,96	3,60E-05	1,00E-08
Phvul.003G044400.1.p	Pkinase	PF00069.25	Protein kinase domain	CL0016	301	570	302	568	2	260	264	98,11	147,7	4,00E-43	1,30E-46
Phvul.003G044400.1.p	LRRNT_2	PF08263.12	Leucine rich repeat N-terminal domain		30	70	31	70	2	41	41	97,56	48,81	6,30E-13	2,10E-16
Phvul.003G044400.1.p	LRR_8	PF13855.6	Leucine rich repeat	CL0022	121	181	122	181	2	61	61	98,36	34,45	1,30E-08	4,40E-12
Phvul.003G068400.1.p	Pkinase	PF00069.25	Protein kinase domain	CL0016	449	716	455	713	7	259	264	95,83	57,71	1,10E-15	2,50E-19
Phvul.003G090000.1.p	Pkinase_Tyr	PF07714.17	Protein tyrosine kinase	CL0016	632	902	635	901	4	258	259	98,46	168,73	1,40E-49	3,10E-53
Phvul.003G129400.1.p	Pkinase	PF00069.25	Protein kinase domain	CL0016	333	603	336	601	5	260	264	96,97	93,99	9,60E-27	3,20E-30
Phvul.003G129400.1.p	LRR_8	PF13855.6	Leucine rich repeat	CL0022	111	172	113	172	3	61	61	96,72	32,61	4,90E-08	1,60E-11
Phvul.003G129400.1.p	LRRNT_2	PF08263.12	Leucine rich repeat N-terminal domain		21	61	23	60	3	40	41	92,68	37,39	2,30E-09	7,70E-13
Phvul.003G152900.1.p	Pkinase	PF00069.25	Protein kinase domain	CL0016	290	559	291	555	2	258	264	97,35	141,83	2,50E-41	6,80E-45
Phvul.003G152900.1.p	LRR_8	PF13855.6	Leucine rich repeat	CL0022	112	172	112	172	1	61	61	100	42,32	4,60E-11	1,30E-14
Phvul.003G152900.1.p	LRRNT_2	PF08263.12	Leucine rich repeat N-terminal domain		21	61	22	61	2	41	41	97,56	46,44	3,40E-12	9,60E-16
Phvul.003G154000.1.p	Pkinase	PF00069.25	Protein kinase domain	CL0016	665	952	669	950	5	260	264	96,97	154,53	3,30E-45	1,10E-48
Phvul.003G154000.1.p	LRR_8	PF13855.6	Leucine rich repeat	CL0022	351	410	351	410	2	61	61	98,36	33,35	2,90E-08	9,70E-12
Phvul.003G154000.1.p	LRR_1	PF00560.33	Leucine Rich Repeat	CL0022	99	121	99	121	1	23	23	100	10,03	1.1	0
Phvul.003G154000.1.p	LRR_1	PF00560.33	Leucine Rich Repeat	CL0022	423	445	423	441	1	19	23	82,61	13,18	0,1	3,50E-05
Phvul.003G154000.1.p	LRR_1	PF00560.33	Leucine Rich Repeat	CL0022	496	518	497	516	2	21	23	86,96	9,8	1.1	0
Phvul.003G154000.1.p	LRRNT_2	PF08263.12	Leucine rich repeat N-terminal domain		33	70	34	70	6	41	41	87,8	33,6	3,50E-08	1,20E-11
Phvul.003G156366.1.p	Pkinase_Tyr	PF07714.17	Protein tyrosine kinase	CL0016	549	847	553	846	5	258	259	98,07	109,61	1,50E-31	5,10E-35
Phvul.003G156366.1.p	LRR_8	PF13855.6	Leucine rich repeat	CL0022	78	125	81	125	16	61	61	75,41	36,47	3,10E-09	1,00E-12
Phvul.003G156366.1.p	LRR_1	PF00560.33	Leucine Rich Repeat	CL0022	380	403	380	398	1	19	23	82,61	10,88	0,6	0
Phvul.003G159700.1.p	Pkinase	PF00069.25	Protein kinase domain	CL0016	339	605	342	603	4	260	264	97,35	123,88	7,30E-36	2,40E-39
Phvul.003G159700.1.p	LRR_8	PF13855.6	Leucine rich repeat	CL0022	67	125	80	125	16	61	61	75,41	28,22	1,20E-06	3,90E-10
Phvul.003G159700.1.p	LRRNT_2	PF08263.12	Leucine rich repeat N-terminal domain		23	60	24	60	2	41	41	97,56	30,38	3,60E-07	1,20E-10
Phvul.003G187200.1.p	Pkinase	PF00069.25	Protein kinase domain	CL0016	801	1078	802	1075	2	259	264	97,73	152,47	1,40E-44	5,40E-48
Phvul.003G187200.1.p	LRR_8	PF13855.6	Leucine rich repeat	CL0022	78	137	82	135	6	59	61	88,52	28,11	1,30E-06	4,90E-10
Phvul.003G187200.1.p	LRR_8	PF13855.6	Leucine rich repeat	CL0022	243	303	244	302	2	60	61	96,72	31,95	7,90E-08	3,10E-11
Phvul.003G187200.1.p	LRR_6	PF13516.6	Leucine Rich repeat	CL0022	145	165	147	165	3	20	24	75	9,42	1.1	0
Phvul.003G187200.1.p	LRR_6	PF13516.6	Leucine Rich repeat	CL0022	313	331	314	330	2	18	24	70,83	10,99	0,36	0
Phvul.003G187200.1.p	LRRNT_2	PF08263.12	Leucine rich repeat N-terminal domain		30	74	31	74	2	41	41	97,56	33,99	2,70E-08	1,00E-11
Phvul.003G193100.1.p	Pkinase	PF00069.25	Protein kinase domain	CL0016	313	583	315	581	3	260	264	97,73	162,18	1,50E-47	4,20E-51
Phvul.003G193100.1.p	LRRNT_2	PF08263.12	Leucine rich repeat N-terminal domain		25	65	28	64	4	40	41	90,24	35,23	1,10E-08	3,00E-12
Phvul.003G203100.1.p	LRR_8	PF13855.6	Leucine rich repeat	CL0022	94	154	95	154	2	61	61	98,36	28,75	7,90E-07	2,60E-10
Phvul.003G203100.1.p	LRR_8	PF13855.6	Leucine rich repeat	CL0022	311	371	312	371	2	61	61	98,36	29	6,60E-07	2,20E-10
Phvul.003G203100.1.p	LRR_8	PF13855.6	Leucine rich repeat	CL0022	455	515	463	513	9	59	61	83,61	30,41	2,40E-07	8,00E-11
Phvul.003G203100.1.p	LRR_8	PF13855.6	Leucine rich repeat	CL0022	551	612	552	612	2	61	61	98,36	28,59	8,90E-07	3,00E-10
Phvul.003G203100.1.p	Pkinase	PF00069.25	Protein kinase domain	CL0016	774	1048	777	1045	4	258	264	96,59	141,86	2,40E-41	8,00E-45
Phvul.003G203100.1.p	LRRNT_2	PF08263.12	Leucine rich repeat N-terminal domain		27	67	28	67	2	41	41	97,56	34,43	1,90E-08	6,50E-12
Phvul.003G214800.1.p	Pkinase_Tyr	PF07714.17	Protein tyrosine kinase	CL0016	408	673	412	673	5	259	259	98,46	117	8,50E-34	2,80E-37
Phvul.003G214800.1.p	LRR_8	PF13855.6	Leucine rich repeat	CL0022	163	223	164	223	2	61	61	98,36	34,69	1,10E-08	3,70E-12
Phvul.003G214800.1.p	LRRNT_2	PF08263.12	Leucine rich repeat N-terminal domain		23	64	24	64	2	41	41	97,56	36,77	3,60E-09	1,20E-12
Phvul.003G231350.1.p	Pkinase	PF00069.25	Protein kinase domain	CL0016	693	964	695	962	3	260	264	97,73	156,89	6,20E-46	2,10E-49
Phvul.003G231350.1.p	LRR_8	PF13855.6	Leucine rich repeat	CL0022	70	129	70	128	2	60	61	96,72	29,63	4,20E-07	1,40E-10
Phvul.003G231350.1.p	LRRNT_2	PF08263.12	Leucine rich repeat N-terminal domain		25	66	27	66	3	41	41	95,12	48,79	6,40E-13	2,10E-16
Phvul.003G231350.1.p	LRR_1	PF00560.33	Leucine Rich Repeat	CL0022	284	309	287	308	1	22	23	95,65	10,7	0,68	0
Phvul.003G231400.1.p	Pkinase	PF00069.25	Protein kinase domain	CL0016	693	964	695	962	3	260	264	97,73	156,89	6,20E-46	2,10E-49
Phvul.003G231400.1.p	LRR_8	PF13855.6	Leucine rich repeat	CL0022	70	129	70	128	2	60	61	96,72	29,63	4,20E-07	1,40E-10
Phvul.003G231400.1.p	LRRNT_2	PF08263.12	Leucine rich repeat N-terminal domain		25	66	27	66	3	41	41	95,12	48,79	6,40E-13	2,10E-16
Phvul.003G231400.1.p	LRR_1	PF00560.33	Leucine Rich Repeat	CL0022	284	309	287	308	1	22	23	95,65	10,69	0,69	0
Phvul.003G240400.1.p	Pkinase	PF00069.25	Protein kinase domain	CL0016	438	736	443	734	7	260	264	96,21	102,05	3,30E-29	1,10E-32
Phvul.003G240400.1.p	LRRNT_2	PF08263.12	Leucine rich repeat N-terminal domain		24	65	27	65	4	41	41	92,68	38,1	1,40E-09	4,60E-13
Phvul.003G240400.1.p	LRR_1	PF00560.33	Leucine Rich Repeat	CL0022	100	121	100	120	1	21	23	91,3	11,15	0,49	0
Phvul.003G240400.1.p	LRR_1	PF00560.33	Leucine Rich Repeat	CL0022	124	146	124	144	1	21	23	91,3	9,38	1.1	0
Phvul.003G241400.1.p	Pkinase	PF00069.25	Protein kinase domain	CL0016	360	616	363	614	4	260	264	97,35	106,63	1,30E-30	2,20E-34
Phvul.003G260300.1.p	LRR_8	PF13855.6	Leucine rich repeat	CL0022	186	246	187	246	2	61	61	98,36	27,95	1,40E-06	5,50E-10
Phvul.003G260300.1.p	LRR_8	PF13855.6	Leucine rich repeat	CL0022	408	468	408	468	1	61	61	100	35,98	4,40E-09	1,70E-12
Phvul.003G260300.1.p	LRR_8	PF13855.6	Leucine rich repeat	CL0022	552	612	552	612	1	61	61	100	37,98	1,00E-09	4,00E-13
Phvul.003G260300.1.p	LRR_8	PF13855.6	Leucine rich repeat	CL0022	624	684	627	684	4	61	61	95,08	27,54	1,90E-06	7,30E-10
Phvul.003G260300.1.p	Pkinase	PF00069.25	Protein kinase domain	CL0016	859	1131	869	1128	11	258	264	93,94	116,57	1,20E-33	4,80E-37
Phvul.003G260300.1.p	LRRNT_2	PF08263.12	Leucine rich repeat N-terminal domain		50	90	52	89	4	40	41	90,24	32,43	8,20E-08	3,20E-11
Phvul.003G273700.1.p	Pkinase_Tyr	PF07714.17	Protein tyrosine kinase	CL0016	629	899	632	899	4	259	259	98,84	168,93	1,20E-49	3,40E-53
Phvul.003G273700.1.p	LRRNT_2	PF08263.12	Leucine rich repeat N-terminal domain		25	63	27	63	3	41	41	95,12	28,4	1,50E-06	4,10E-10
Phvul.004G023700.1.p	Pkinase_Tyr	PF07714.17	Protein tyrosine kinase	CL0016	312	578	329	576	27	257	259	89,19	95,12	4,00E-27	1,10E-30
Phvul.004G023700.1.p	LRRNT_2	PF08263.12	Leucine rich repeat N-terminal domain		29	72	30	72	2	41	41	97,56	25,24	1,40E-05	4,00E-09
Phvul.004G037500.2.p	Pkinase	PF00069.25	Protein kinase domain	CL0016	264	534	267	465	4	198	264	73,86	148,94	1,70E-43	4,60E-47
Phvul.004G037500.2.p	LRR_8	PF13855.6	Leucine rich repeat	CL0022	51	111	52	111	2	61	61	98,36	27,64	1,80E-06	4,90E-10
Phvul.004G037600.2.p	Pkinase	PF00069.25	Protein kinase domain	CL0016	737	1007	740	938	4	198	264	73,86	144,1	5,00E-42	1,70E-45
Phvul.004G037600.2.p	LRR_8	PF13855.6	Leucine rich repeat	CL0022	449	512	456	512	6	61	61	91,8	28,68	8,30E-07	2,80E-10
Phvul.004G037600.2.p	LRR_1	PF00560.33	Leucine Rich Repeat	CL0022	49	71	49	71	1	23	23	100	9,88	1.1	0
Phvul.004G037600.2.p	LRR_1	PF00560.33	Leucine Rich Repeat	CL0022	119	141	119	141	1	23	23	100	14,86	29	9,80E-06
Phvul.004G037600.2.p	LRR_1	PF00560.33	Leucine Rich Repeat	CL0022	549	571	549	570	1	22	23	95,65	12,05	0,25	8,30E-05
Phvul.004G046800.1.p	Pkinase	PF00069.25	Protein kinase domain	CL0016	305	574	306	571	2	259	264	97,73	148,74	1,90E-43	6,40E-47
Phvul.004G046800.1.p	LRRNT_2	PF08263.12	Leucine rich repeat N-terminal domain		32	72	35	72	4	41	41	92,68	43,86	2,20E-11	7,40E-15
Phvul.004G046800.1.p	LRR_1	PF00560.33	Leucine Rich Repeat	CL0022	124	146	124	146	1	23	23	100	15,02	26	8,70E-06
Phvul.004G055400.1.p	Pkinase_Tyr	PF07714.17	Protein tyrosine kinase	CL0016	478	743	480	740	3	256	259	98,07	68,77	4,40E-19	9,90E-23
Phvul.004G055400.1.p	LRR_8	PF13855.6	Leucine rich repeat	CL0022	170	230	171	230	2	61	61	98,36	28,94	6,90E-07	1,50E-10
Phvul.004G055400.1.p	LRR_8	PF13855.6	Leucine rich repeat	CL0022	262	322	265	322	4	61	61	95,08	33,18	3,30E-08	7,30E-12
Phvul.004G072600.1.p	Pkinase_Tyr	PF07714.17	Protein tyrosine kinase	CL0016	479	749	483	746	12	256	259	94,59	79,58	2,20E-22	5,00E-26
Phvul.004G072600.1.p	LRR_8	PF13855.6	Leucine rich repeat	CL0022	153	213	153	213	1	61	61	100	31,8	8,80E-08	2,00E-11
Phvul.004G084688.1.p	LRR_8	PF13855.6	Leucine rich repeat	CL0022	93	155	94	153	2	59	61	95,08	29,77	3,80E-07	1,30E-10
Phvul.004G084688.1.p	LRR_8	PF13855.6	Leucine rich repeat	CL0022	331	392	331	392	1	61	61	100	30,42	2,40E-07	7,90E-11
Phvul.004G084688.1.p	LRR_8	PF13855.6	Leucine rich repeat	CL0022	404	464	405	464	2	61	61	98,36	33,81	2,10E-08	6,90E-12
Phvul.004G084688.1.p	LRR_8	PF13855.6	Leucine rich repeat	CL0022	498	558	500	558	3	61	61	96,72	32,57	5,10E-08	1,70E-11
Phvul.004G084688.1.p	Pkinase	PF00069.25	Protein kinase domain	CL0016	683	943	686	941	13	260	264	93,94	82,31	3,50E-23	1,20E-26
Phvul.004G084688.1.p	LRRNT_2	PF08263.12	Leucine rich repeat N-terminal domain		30	64	31	64	2	41	41	97,56	22,41	0	3,70E-08
Phvul.004G086300.1.p	Pkinase	PF00069.25	Protein kinase domain	CL0016	301	574	302	572	2	259	264	97,73	150,83	4,40E-44	1,50E-47
Phvul.004G086300.1.p	LRRNT_2	PF08263.12	Leucine rich repeat N-terminal domain		25	65	25	65	1	41	41	100	39,1	6,70E-10	2,30E-13
Phvul.004G126100.1.p	Pkinase	PF00069.25	Protein kinase domain	CL0016	660	925	663	923	4	259	264	96,97	158,96	1,40E-46	5,70E-50
Phvul.004G126100.1.p	LRR_8	PF13855.6	Leucine rich repeat	CL0022	105	165	106	165	2	61	61	98,36	29,91	3,40E-07	1,30E-10
Phvul.004G126100.1.p	LRR_8	PF13855.6	Leucine rich repeat	CL0022	440	500	441	500	2	61	61	98,36	36,28	3,50E-09	1,40E-12
Phvul.004G126100.1.p	LRR_1	PF00560.33	Leucine Rich Repeat	CL0022	178	198	178	196	1	19	23	82,61	9,81	1.1	0
Phvul.004G126100.1.p	LRRNT_2	PF08263.12	Leucine rich repeat N-terminal domain		36	77	37	77	2	41	41	97,56	35,73	7,60E-09	3,00E-12
Phvul.004G126100.1.p	LRR_6	PF13516.6	Leucine Rich repeat	CL0022	247	265	247	264	1	18	24	75	12,05	0,17	6,50E-05
Phvul.004G128100.1.p	Pkinase_Tyr	PF07714.17	Protein tyrosine kinase	CL0016	412	677	416	677	5	259	259	98,46	132,32	1,80E-38	6,00E-42
Phvul.004G128100.1.p	LRRNT_2	PF08263.12	Leucine rich repeat N-terminal domain		26	67	27	67	2	41	41	97,56	31,44	1,70E-07	5,60E-11
Phvul.004G136500.1.p	Pkinase	PF00069.25	Protein kinase domain	CL0016	690	966	692	964	3	260	264	97,73	166,37	8,00E-49	2,70E-52
Phvul.004G136500.1.p	LRR_8	PF13855.6	Leucine rich repeat	CL0022	72	132	74	132	3	61	61	96,72	30,63	2,00E-07	6,90E-11
Phvul.004G136500.1.p	LRR_8	PF13855.6	Leucine rich repeat	CL0022	291	350	291	350	2	61	61	98,36	31,17	1,40E-07	4,60E-11
Phvul.004G136500.1.p	LRRNT_2	PF08263.12	Leucine rich repeat N-terminal domain		32	70	33	69	2	40	41	95,12	30,67	2,90E-07	9,70E-11
Phvul.004G149100.1.p	Pkinase	PF00069.25	Protein kinase domain	CL0016	376	642	379	640	4	260	264	97,35	132,92	1,30E-38	3,60E-42
Phvul.004G149100.1.p	LRRNT_2	PF08263.12	Leucine rich repeat N-terminal domain		26	63	27	63	2	41	41	97,56	25,23	1,50E-05	4,10E-09
Phvul.004G173300.1.p	Malectin_like	PF12819.7	Malectin-like domain	CL0202	32	358	32	357	1	335	336	99,7	353,09	1,50E-105	3,40E-109
Phvul.004G173300.1.p	Pkinase	PF00069.25	Protein kinase domain	CL0016	570	847	573	787	5	203	264	75,38	149,83	8,80E-44	2,00E-47
Phvul.004G173300.1.p	LRR_8	PF13855.6	Leucine rich repeat	CL0022	411	471	415	470	5	60	61	91,8	33,09	3,50E-08	7,80E-12
Phvul.004G175700.1.p	Pkinase	PF00069.25	Protein kinase domain	CL0016	696	972	698	970	3	260	264	97,73	161,65	2,20E-47	6,10E-51
Phvul.004G175700.1.p	LRR_8	PF13855.6	Leucine rich repeat	CL0022	99	159	101	159	3	61	61	96,72	27,51	1,90E-06	5,40E-10
Phvul.004G175700.1.p	LRRNT_2	PF08263.12	Leucine rich repeat N-terminal domain		35	73	36	72	3	40	41	92,68	22,16	0	3,70E-08
Phvul.004G175800.1.p	Pkinase	PF00069.25	Protein kinase domain	CL0016	696	978	698	976	3	260	264	97,73	168,31	2,00E-49	6,80E-53
Phvul.004G175800.1.p	LRR_8	PF13855.6	Leucine rich repeat	CL0022	81	141	83	141	3	61	61	96,72	28,23	1,10E-06	3,80E-10
Phvul.004G175800.1.p	LRR_1	PF00560.33	Leucine Rich Repeat	CL0022	299	321	299	321	1	23	23	100	9,96	1.1	0
Phvul.004G175800.1.p	LRR_1	PF00560.33	Leucine Rich Repeat	CL0022	580	602	580	601	1	22	23	95,65	10,57	0,75	0
Phvul.004G175800.1.p	LRRNT_2	PF08263.12	Leucine rich repeat N-terminal domain		39	78	40	78	2	41	41	97,56	23,53	5,00E-05	1,70E-08
Phvul.004G175900.1.p	Pkinase	PF00069.25	Protein kinase domain	CL0016	683	964	685	962	3	260	264	97,73	171,97	1,60E-50	5,20E-54
Phvul.004G175900.1.p	LRR_8	PF13855.6	Leucine rich repeat	CL0022	284	344	285	344	2	61	61	98,36	27,21	2,40E-06	8,00E-10
Phvul.004G175900.1.p	LRRNT_2	PF08263.12	Leucine rich repeat N-terminal domain		25	64	26	63	2	40	41	95,12	31,68	1,40E-07	4,70E-11
Phvul.004G175900.1.p	LRR_1	PF00560.33	Leucine Rich Repeat	CL0022	115	137	115	137	1	23	23	100	10,48	0,81	0
Phvul.004G175900.1.p	LRR_1	PF00560.33	Leucine Rich Repeat	CL0022	567	589	567	588	1	22	23	95,65	9,47	1.1	0
Phvul.004G177900.1.p	Pkinase	PF00069.25	Protein kinase domain	CL0016	336	606	339	603	4	260	264	97,35	106,02	2,00E-30	6,80E-34
Phvul.004G177900.1.p	LRR_8	PF13855.6	Leucine rich repeat	CL0022	126	186	127	186	3	61	61	96,72	42,49	4,00E-11	1,40E-14
Phvul.004G177900.1.p	LRRNT_2	PF08263.12	Leucine rich repeat N-terminal domain		32	75	33	74	2	40	41	95,12	30,95	2,40E-07	8,00E-11
Phvul.005G005900.1.p	Pkinase	PF00069.25	Protein kinase domain	CL0016	930	1204	932	1202	3	260	264	97,73	155,6	1,50E-45	6,00E-49
Phvul.005G005900.1.p	LRR_8	PF13855.6	Leucine rich repeat	CL0022	734	794	736	794	3	61	61	96,72	36,95	2,20E-09	8,50E-13
Phvul.005G005900.1.p	LRR_1	PF00560.33	Leucine Rich Repeat	CL0022	451	493	451	471	1	21	23	91,3	9,64	1.1	0
Phvul.005G005900.1.p	LRRNT_2	PF08263.12	Leucine rich repeat N-terminal domain		63	105	64	105	2	41	41	97,56	31,25	1,90E-07	7,50E-11
Phvul.005G054300.1.p	Pkinase	PF00069.25	Protein kinase domain	CL0016	815	1089	816	1086	2	259	264	97,73	158,12	2,60E-46	8,80E-50
Phvul.005G054300.1.p	LRRNT_2	PF08263.12	Leucine rich repeat N-terminal domain		30	70	31	69	2	40	41	95,12	46,46	3,40E-12	1,10E-15
Phvul.005G054300.1.p	LRR_1	PF00560.33	Leucine Rich Repeat	CL0022	562	584	562	584	1	23	23	100	10,71	0,68	0
Phvul.005G073800.1.p	Pkinase	PF00069.25	Protein kinase domain	CL0016	773	1044	774	1041	2	259	264	97,73	151,57	2,60E-44	1,00E-47
Phvul.005G073800.1.p	LRR_8	PF13855.6	Leucine rich repeat	CL0022	324	384	324	384	1	61	61	100	31,28	1,30E-07	5,00E-11
Phvul.005G073800.1.p	LRR_8	PF13855.6	Leucine rich repeat	CL0022	422	483	423	483	2	61	61	98,36	27,75	1,60E-06	6,30E-10
Phvul.005G073800.1.p	LRR_8	PF13855.6	Leucine rich repeat	CL0022	561	641	582	641	2	61	61	98,36	32,58	5,00E-08	2,00E-11
Phvul.005G073800.1.p	LRRNT_2	PF08263.12	Leucine rich repeat N-terminal domain		35	73	36	73	2	41	41	97,56	31,65	1,40E-07	5,60E-11
Phvul.005G100400.1.p	Pkinase	PF00069.25	Protein kinase domain	CL0016	691	966	693	962	3	258	264	96,97	157,96	2,90E-46	1,10E-49
Phvul.005G100400.1.p	LRR_8	PF13855.6	Leucine rich repeat	CL0022	93	154	93	154	1	61	61	100	42,81	3,20E-11	1,30E-14
Phvul.005G100400.1.p	LRRNT_2	PF08263.12	Leucine rich repeat N-terminal domain		24	64	25	63	2	40	41	95,12	40,27	2,90E-10	1,10E-13
Phvul.005G106800.1.p	Pkinase_Tyr	PF07714.17	Protein tyrosine kinase	CL0016	518	792	521	790	4	257	259	98,07	143,52	6,90E-42	1,50E-45
Phvul.005G106800.1.p	LRRNT_2	PF08263.12	Leucine rich repeat N-terminal domain		58	98	59	98	2	41	41	97,56	22,83	8,20E-05	1,80E-08
Phvul.005G120300.1.p	Pkinase_Tyr	PF07714.17	Protein tyrosine kinase	CL0016	612	888	615	883	4	254	259	96,91	153,77	5,10E-45	1,10E-48
Phvul.005G162000.1.p	Malectin_like	PF12819.7	Malectin-like domain	CL0202	71	392	71	391	1	335	336	99,7	320,58	1,20E-95	2,60E-99
Phvul.005G162000.1.p	Pkinase_Tyr	PF07714.17	Protein tyrosine kinase	CL0016	609	875	611	875	3	259	259	99,23	154,42	3,20E-45	7,20E-49
Phvul.005G162000.1.p	LRR_8	PF13855.6	Leucine rich repeat	CL0022	446	505	450	505	6	61	61	91,8	30,11	3,00E-07	6,60E-11
Phvul.005G162100.1.p	Malectin_like	PF12819.7	Malectin-like domain	CL0202	32	352	32	351	1	335	336	99,7	371,39	4,10E-111	9,10E-115
Phvul.005G162100.1.p	Pkinase_Tyr	PF07714.17	Protein tyrosine kinase	CL0016	587	856	589	852	3	255	259	97,68	151,55	2,40E-44	5,50E-48
Phvul.005G162100.1.p	LRR_1	PF00560.33	Leucine Rich Repeat	CL0022	431	453	432	451	2	21	23	86,96	10,46	0,82	0
Phvul.005G162400.1.p	Malectin_like	PF12819.7	Malectin-like domain	CL0202	28	349	28	349	1	336	336	100	366,73	1,10E-109	3,00E-113
Phvul.005G162400.1.p	Pkinase_Tyr	PF07714.17	Protein tyrosine kinase	CL0016	575	843	576	841	3	257	259	98,46	146,85	6,60E-43	1,80E-46
Phvul.005G162400.1.p	LRR_1	PF00560.33	Leucine Rich Repeat	CL0022	428	450	429	448	2	21	23	86,96	10,22	0,98	0
Phvul.005G162500.1.p	Malectin_like	PF12819.7	Malectin-like domain	CL0202	28	350	28	350	1	336	336	100	353,21	1,40E-105	3,10E-109
Phvul.005G162500.1.p	Pkinase_Tyr	PF07714.17	Protein tyrosine kinase	CL0016	576	844	578	844	4	259	259	98,84	153,16	7,90E-45	1,80E-48
Phvul.005G162500.1.p	LRR_1	PF00560.33	Leucine Rich Repeat	CL0022	453	474	453	472	1	20	23	86,96	10,37	0,88	0
Phvul.005G162600.1.p	Malectin_like	PF12819.7	Malectin-like domain	CL0202	26	347	26	346	1	335	336	99,7	351,87	3,50E-105	5,90E-109
Phvul.005G162600.1.p	Pkinase_Tyr	PF07714.17	Protein tyrosine kinase	CL0016	572	841	574	839	3	257	259	98,46	146,3	9,70E-43	1,60E-46
Phvul.005G163000.1.p	Malectin_like	PF12819.7	Malectin-like domain	CL0202	26	348	26	348	1	336	336	100	361,99	3,00E-108	4,90E-112
Phvul.005G163000.1.p	Pkinase_Tyr	PF07714.17	Protein tyrosine kinase	CL0016	573	842	575	840	3	257	259	98,46	151,89	1,90E-44	3,20E-48
Phvul.005G163100.1.p	Malectin_like	PF12819.7	Malectin-like domain	CL0202	32	353	32	352	1	335	336	99,7	370,67	6,80E-111	1,50E-114
Phvul.005G163100.1.p	Pkinase_Tyr	PF07714.17	Protein tyrosine kinase	CL0016	583	851	584	782	3	205	259	78,38	150,53	5,00E-44	1,10E-47
Phvul.005G163100.1.p	LRR_1	PF00560.33	Leucine Rich Repeat	CL0022	432	454	433	452	2	21	23	86,96	11,51	0,37	8,30E-05
Phvul.005G163100.1.p	LRR_1	PF00560.33	Leucine Rich Repeat	CL0022	456	477	456	475	1	20	23	86,96	9,9	1.1	0
Phvul.005G163500.1.p	Malectin_like	PF12819.7	Malectin-like domain	CL0202	28	346	28	346	1	336	336	100	342,31	2,90E-102	6,40E-106
Phvul.005G163500.1.p	Pkinase_Tyr	PF07714.17	Protein tyrosine kinase	CL0016	572	840	574	840	4	259	259	98,84	145,64	1,50E-42	3,50E-46
Phvul.005G163500.1.p	LRR_1	PF00560.33	Leucine Rich Repeat	CL0022	425	447	426	445	2	21	23	86,96	10,22	0,98	0
Phvul.005G163500.1.p	LRR_1	PF00560.33	Leucine Rich Repeat	CL0022	449	470	449	468	1	20	23	86,96	10,37	0,88	0
Phvul.005G163800.2.p	Malectin_like	PF12819.7	Malectin-like domain	CL0202	26	342	26	342	1	336	336	100	346,61	1,40E-103	2,40E-107
Phvul.005G163800.2.p	Pkinase_Tyr	PF07714.17	Protein tyrosine kinase	CL0016	567	836	569	834	3	257	259	98,46	147,98	3,00E-43	5,00E-47
Phvul.005G164000.1.p	Malectin_like	PF12819.7	Malectin-like domain	CL0202	26	349	26	349	1	336	336	100	346,04	2,10E-103	4,70E-107
Phvul.005G164000.1.p	Pkinase_Tyr	PF07714.17	Protein tyrosine kinase	CL0016	572	840	573	838	3	257	259	98,46	154,34	3,40E-45	7,60E-49
Phvul.005G164000.1.p	LRR_8	PF13855.6	Leucine rich repeat	CL0022	403	463	403	463	1	61	61	100	30,08	3,00E-07	6,80E-11
Phvul.005G164100.1.p	Malectin_like	PF12819.7	Malectin-like domain	CL0202	36	355	36	354	1	335	336	99,7	354,49	5,70E-106	9,50E-110
Phvul.005G164100.1.p	Pkinase_Tyr	PF07714.17	Protein tyrosine kinase	CL0016	578	846	579	844	3	257	259	98,46	154,5	3,10E-45	5,10E-49
Phvul.005G164200.1.p	Malectin_like	PF12819.7	Malectin-like domain	CL0202	36	332	36	331	1	335	336	99,7	267,33	1,80E-79	3,10E-83
Phvul.005G164200.1.p	Pkinase_Tyr	PF07714.17	Protein tyrosine kinase	CL0016	556	813	558	811	3	257	259	98,46	112,02	2,80E-32	4,70E-36
Phvul.005G164300.1.p	Malectin_like	PF12819.7	Malectin-like domain	CL0202	26	347	26	347	1	336	336	100	337,25	9,90E-101	3,30E-104
Phvul.005G164300.1.p	Pkinase	PF00069.25	Protein kinase domain	CL0016	573	840	576	835	5	256	264	95,45	142,26	1,80E-41	6,00E-45
Phvul.005G164300.1.p	LRR_1	PF00560.33	Leucine Rich Repeat	CL0022	426	448	427	446	2	21	23	86,96	10,1	1.1	0
Phvul.005G164500.1.p	Malectin_like	PF12819.7	Malectin-like domain	CL0202	28	346	28	346	1	336	336	100	356,22	1,70E-106	3,80E-110
Phvul.005G164500.1.p	Pkinase_Tyr	PF07714.17	Protein tyrosine kinase	CL0016	576	844	578	841	4	256	259	97,68	141,34	3,20E-41	7,10E-45
Phvul.005G164500.1.p	LRR_1	PF00560.33	Leucine Rich Repeat	CL0022	425	447	426	445	2	21	23	86,96	10,1	1.1	0
Phvul.005G164700.1.p	Malectin_like	PF12819.7	Malectin-like domain	CL0202	57	381	57	380	1	335	336	99,7	356,8	1,10E-106	3,10E-110
Phvul.005G164700.1.p	Pkinase_Tyr	PF07714.17	Protein tyrosine kinase	CL0016	598	866	600	813	3	219	259	83,78	162,33	1,20E-47	3,50E-51
Phvul.005G164700.1.p	LRR_8	PF13855.6	Leucine rich repeat	CL0022	438	497	438	497	1	61	61	100	28,16	1,20E-06	3,40E-10
Phvul.005G183300.1.p	Pkinase	PF00069.25	Protein kinase domain	CL0016	628	913	629	910	2	258	264	97,35	136,63	9,40E-40	2,60E-43
Phvul.005G183300.1.p	LRRNT_2	PF08263.12	Leucine rich repeat N-terminal domain		29	69	31	69	3	41	41	95,12	35,74	7,60E-09	2,10E-12
Phvul.005G184700.1.p	Pkinase	PF00069.25	Protein kinase domain	CL0016	794	1080	799	1069	6	260	264	96,59	146,12	1,20E-42	3,30E-46
Phvul.005G184700.1.p	LRR_8	PF13855.6	Leucine rich repeat	CL0022	69	128	89	128	22	61	61	65,57	27,21	2,40E-06	6,70E-10
Phvul.005G184700.1.p	LRR_8	PF13855.6	Leucine rich repeat	CL0022	167	224	169	224	6	61	61	91,8	27,66	1,70E-06	4,80E-10
Phvul.005G184700.1.p	LRR_8	PF13855.6	Leucine rich repeat	CL0022	475	535	476	535	2	61	61	98,36	27,44	2,00E-06	5,60E-10
Phvul.005G185800.1.p	Pkinase_Tyr	PF07714.17	Protein tyrosine kinase	CL0016	393	664	397	662	5	257	259	97,68	95,73	2,60E-27	8,80E-31
Phvul.005G185800.1.p	LRR_8	PF13855.6	Leucine rich repeat	CL0022	144	205	144	205	1	61	61	100	34,01	1,80E-08	6,00E-12
Phvul.005G185800.1.p	LRRNT_2	PF08263.12	Leucine rich repeat N-terminal domain		48	94	50	93	3	40	41	92,68	31,61	1,50E-07	4,90E-11
Phvul.006G029000.1.p	Pkinase_Tyr	PF07714.17	Protein tyrosine kinase	CL0016	733	1005	735	1005	3	259	259	99,23	156,82	6,00E-46	2,00E-49
Phvul.006G029000.1.p	LRR_1	PF00560.33	Leucine Rich Repeat	CL0022	325	347	325	347	1	23	23	100	9,87	1.1	0
Phvul.006G029000.1.p	LRR_1	PF00560.33	Leucine Rich Repeat	CL0022	494	516	495	516	2	23	23	95,65	9,87	1.1	0
Phvul.006G029000.1.p	LRRNT_2	PF08263.12	Leucine rich repeat N-terminal domain		62	103	65	103	4	41	41	92,68	23,74	4,30E-05	1,40E-08
Phvul.006G059284.1.p	LRR_8	PF13855.6	Leucine rich repeat	CL0022	295	355	296	355	2	61	61	98,36	32,93	3,90E-08	1,30E-11
Phvul.006G059284.1.p	LRR_8	PF13855.6	Leucine rich repeat	CL0022	463	523	464	523	2	61	61	98,36	27,32	2,20E-06	7,40E-10
Phvul.006G059284.1.p	LRR_8	PF13855.6	Leucine rich repeat	CL0022	533	593	534	593	2	61	61	98,36	30,39	2,40E-07	8,10E-11
Phvul.006G059284.1.p	LRR_8	PF13855.6	Leucine rich repeat	CL0022	609	665	610	664	5	60	61	91,8	31,43	1,20E-07	3,90E-11
Phvul.006G059284.1.p	Pkinase	PF00069.25	Protein kinase domain	CL0016	765	1040	768	1037	4	259	264	96,97	127,46	5,90E-37	2,00E-40
Phvul.006G059284.1.p	LRRNT_2	PF08263.12	Leucine rich repeat N-terminal domain		35	75	36	75	2	41	41	97,56	40,07	3,40E-10	1,10E-13
Phvul.006G071600.1.p	Pkinase_Tyr	PF07714.17	Protein tyrosine kinase	CL0016	383	642	387	642	6	259	259	98,07	92,84	2,00E-26	3,30E-30
Phvul.006G071600.1.p	LRRNT_2	PF08263.12	Leucine rich repeat N-terminal domain		30	71	31	71	2	41	41	97,56	24,52	2,40E-05	4,10E-09
Phvul.006G080200.1.p	Pkinase	PF00069.25	Protein kinase domain	CL0016	362	650	365	627	4	259	264	96,97	130,32	7,90E-38	2,70E-41
Phvul.006G080200.1.p	LRR_8	PF13855.6	Leucine rich repeat	CL0022	95	152	107	152	16	61	61	75,41	27,77	1,60E-06	5,40E-10
Phvul.006G080200.1.p	LRRNT_2	PF08263.12	Leucine rich repeat N-terminal domain		49	87	50	87	2	41	41	97,56	33,93	2,80E-08	9,30E-12
Phvul.006G080200.1.p	LRR_1	PF00560.33	Leucine Rich Repeat	CL0022	163	185	164	185	2	23	23	95,65	12,9	0,13	4,30E-05
Phvul.006G080500.1.p	Pkinase	PF00069.25	Protein kinase domain	CL0016	618	887	619	885	2	260	264	98,11	162,09	1,60E-47	4,50E-51
Phvul.006G080500.1.p	LRR_8	PF13855.6	Leucine rich repeat	CL0022	153	213	153	213	1	61	61	100	30	3,20E-07	8,90E-11
Phvul.006G080500.1.p	LRRNT_2	PF08263.12	Leucine rich repeat N-terminal domain		32	72	35	71	4	40	41	90,24	38,62	9,60E-10	2,70E-13
Phvul.006G127700.1.p	LRR_8	PF13855.6	Leucine rich repeat	CL0022	407	466	411	466	6	61	61	91,8	27,68	1,70E-06	7,60E-10
Phvul.006G127700.1.p	LRR_8	PF13855.6	Leucine rich repeat	CL0022	502	562	504	562	3	61	61	96,72	39,06	4,80E-10	2,10E-13
Phvul.006G127700.1.p	Pkinase_Tyr	PF07714.17	Protein tyrosine kinase	CL0016	781	1058	783	982	5	203	259	76,83	99,28	2,20E-28	9,70E-32
Phvul.006G127700.1.p	LRR_6	PF13516.6	Leucine Rich repeat	CL0022	264	280	266	279	4	17	24	58,33	9,42	1.1	0
Phvul.006G127700.1.p	LRR_6	PF13516.6	Leucine Rich repeat	CL0022	291	306	292	306	4	18	24	62,5	9,65	0,97	0
Phvul.006G127700.1.p	LRR_6	PF13516.6	Leucine Rich repeat	CL0022	360	377	361	377	2	18	24	70,83	11,99	0,17	7,70E-05
Phvul.006G127700.1.p	LRRNT_2	PF08263.12	Leucine rich repeat N-terminal domain		21	67	22	67	2	41	41	97,56	38,2	1,30E-09	5,80E-13
Phvul.006G146100.1.p	Pkinase	PF00069.25	Protein kinase domain	CL0016	404	680	407	677	4	260	264	97,35	152,66	1,20E-44	4,00E-48
Phvul.006G146100.1.p	LRR_8	PF13855.6	Leucine rich repeat	CL0022	117	177	117	177	1	61	61	100	34,16	1,60E-08	5,40E-12
Phvul.006G146100.1.p	LRRNT_2	PF08263.12	Leucine rich repeat N-terminal domain		28	69	29	68	2	40	41	95,12	30,13	4,30E-07	1,40E-10
Phvul.006G174400.1.p	Pkinase	PF00069.25	Protein kinase domain	CL0016	297	568	298	567	2	260	264	98,11	149,35	1,20E-43	3,50E-47
Phvul.006G174400.1.p	LRRNT_2	PF08263.12	Leucine rich repeat N-terminal domain		34	74	35	74	2	41	41	97,56	26,42	6,20E-06	1,70E-09
Phvul.006G174700.1.p	Pkinase_Tyr	PF07714.17	Protein tyrosine kinase	CL0016	407	680	411	677	5	256	259	97,3	81,03	8,10E-23	2,20E-26
Phvul.006G174700.1.p	LRR_1	PF00560.33	Leucine Rich Repeat	CL0022	83	104	83	101	1	19	23	82,61	11,29	0,44	0
Phvul.006G174700.1.p	LRR_1	PF00560.33	Leucine Rich Repeat	CL0022	155	176	155	176	1	23	23	100	10,49	0,8	0
Phvul.006G175100.1.p	Pkinase_Tyr	PF07714.17	Protein tyrosine kinase	CL0016	372	626	379	626	15	259	259	94,59	53,43	2,10E-14	3,50E-18
Phvul.006G175100.1.p	LRRNT_2	PF08263.12	Leucine rich repeat N-terminal domain		30	71	31	70	2	40	41	95,12	43,66	2,50E-11	4,20E-15
Phvul.006G180200.1.p	Pkinase_Tyr	PF07714.17	Protein tyrosine kinase	CL0016	609	877	612	876	4	258	259	98,46	157,86	2,90E-46	6,50E-50
Phvul.006G180200.1.p	LRR_8	PF13855.6	Leucine rich repeat	CL0022	241	300	242	298	2	59	61	95,08	28,98	6,70E-07	1,50E-10
Phvul.006G181800.2.p	Pkinase	PF00069.25	Protein kinase domain	CL0016	687	954	689	905	3	200	264	75	145,66	1,70E-42	5,60E-46
Phvul.006G181800.2.p	LRR_8	PF13855.6	Leucine rich repeat	CL0022	94	154	94	154	1	61	61	100	27,87	1,50E-06	5,00E-10
Phvul.006G181800.2.p	LRRNT_2	PF08263.12	Leucine rich repeat N-terminal domain		25	65	26	64	2	40	41	95,12	48,53	7,60E-13	2,60E-16
Phvul.006G181800.2.p	LRR_1	PF00560.33	Leucine Rich Repeat	CL0022	191	214	191	214	1	23	23	100	10,23	0,98	0
Phvul.006G189800.1.p	Pkinase_Tyr	PF07714.17	Protein tyrosine kinase	CL0016	439	713	442	713	4	259	259	98,84	142,67	1,20E-41	2,10E-45
Phvul.006G197000.1.p	Pkinase	PF00069.25	Protein kinase domain	CL0016	291	556	294	500	4	212	264	79,17	81,63	5,60E-23	1,60E-26
Phvul.006G197000.1.p	LRR_8	PF13855.6	Leucine rich repeat	CL0022	78	139	80	139	3	61	61	96,72	28,69	8,20E-07	2,30E-10
Phvul.006G197000.1.p	LRRNT_2	PF08263.12	Leucine rich repeat N-terminal domain		6	48	7	47	2	40	41	95,12	23,58	4,80E-05	1,30E-08
Phvul.006G198200.1.p	Pkinase	PF00069.25	Protein kinase domain	CL0016	666	951	669	949	4	260	264	97,35	147,35	5,10E-43	1,40E-46
Phvul.006G198200.1.p	LRR_8	PF13855.6	Leucine rich repeat	CL0022	458	518	459	518	2	61	61	98,36	34,95	9,20E-09	2,60E-12
Phvul.006G198200.1.p	LRRNT_2	PF08263.12	Leucine rich repeat N-terminal domain		30	70	31	70	2	41	41	97,56	30,93	2,40E-07	6,70E-11
Phvul.006G208100.1.p	Pkinase	PF00069.25	Protein kinase domain	CL0016	292	566	293	564	2	260	264	98,11	155,26	2,00E-45	6,50E-49
Phvul.006G208100.1.p	LRRNT_2	PF08263.12	Leucine rich repeat N-terminal domain		28	68	29	68	2	41	41	97,56	43,16	3,60E-11	1,20E-14
Phvul.006G208100.1.p	LRR_1	PF00560.33	Leucine Rich Repeat	CL0022	96	118	96	118	1	23	23	100	9,61	1.1	0
Phvul.007G029900.1.p	Pkinase	PF00069.25	Protein kinase domain	CL0016	362	634	365	632	5	260	264	96,97	115,39	2,80E-33	7,90E-37
Phvul.007G029900.1.p	LRRNT_2	PF08263.12	Leucine rich repeat N-terminal domain		25	64	25	63	1	40	41	97,56	40,59	2,30E-10	6,50E-14
Phvul.007G032100.1.p	Pkinase	PF00069.25	Protein kinase domain	CL0016	411	704	415	703	7	260	264	96,21	114,74	4,50E-33	1,50E-36
Phvul.007G032100.1.p	LRR_8	PF13855.6	Leucine rich repeat	CL0022	139	200	140	200	2	61	61	98,36	27,26	2,30E-06	7,70E-10
Phvul.007G032100.1.p	LRRNT_2	PF08263.12	Leucine rich repeat N-terminal domain		25	65	26	64	2	40	41	95,12	46,73	2,80E-12	9,40E-16
Phvul.007G040400.1.p	Pkinase	PF00069.25	Protein kinase domain	CL0016	479	774	483	773	7	260	264	96,21	100,27	1,20E-28	3,90E-32
Phvul.007G040400.1.p	LRRNT_2	PF08263.12	Leucine rich repeat N-terminal domain		33	74	34	74	2	41	41	97,56	44,74	1,20E-11	3,90E-15
Phvul.007G040400.1.p	LRR_1	PF00560.33	Leucine Rich Repeat	CL0022	110	132	111	129	2	20	23	82,61	12,19	0,22	7,40E-05
Phvul.007G040400.1.p	LRR_1	PF00560.33	Leucine Rich Repeat	CL0022	226	247	226	246	1	21	23	91,3	13,26	99	3,30E-05
Phvul.007G063200.1.p	Pkinase	PF00069.25	Protein kinase domain	CL0016	662	927	664	924	3	259	264	97,35	152,25	1,60E-44	6,30E-48
Phvul.007G063200.1.p	LRR_8	PF13855.6	Leucine rich repeat	CL0022	155	215	156	215	2	61	61	98,36	27,28	2,30E-06	8,90E-10
Phvul.007G063200.1.p	LRR_8	PF13855.6	Leucine rich repeat	CL0022	442	502	443	502	2	61	61	98,36	34,48	1,30E-08	5,00E-12
Phvul.007G063200.1.p	LRR_1	PF00560.33	Leucine Rich Repeat	CL0022	108	130	108	130	1	23	23	100	9,4	1.1	0
Phvul.007G063200.1.p	LRRNT_2	PF08263.12	Leucine rich repeat N-terminal domain		38	79	39	79	2	41	41	97,56	38,47	1,10E-09	4,20E-13
Phvul.007G067700.1.p	LRR_8	PF13855.6	Leucine rich repeat	CL0022	136	195	136	193	2	59	61	95,08	27,96	1,40E-06	4,70E-10
Phvul.007G067700.1.p	LRR_8	PF13855.6	Leucine rich repeat	CL0022	518	578	520	578	3	61	61	96,72	37,4	1,60E-09	5,30E-13
Phvul.007G067700.1.p	Pkinase_Tyr	PF07714.17	Protein tyrosine kinase	CL0016	1012	1284	1015	1284	4	259	259	98,84	159,27	1,10E-46	3,60E-50
Phvul.007G067700.1.p	LRR_1	PF00560.33	Leucine Rich Repeat	CL0022	675	697	675	694	1	20	23	86,96	9,31	1.1	0
Phvul.007G067700.1.p	LRRNT_2	PF08263.12	Leucine rich repeat N-terminal domain		47	85	48	84	2	40	41	95,12	38,3	1,20E-09	4,00E-13
Phvul.007G084400.1.p	Pkinase	PF00069.25	Protein kinase domain	CL0016	784	1055	786	1053	3	259	264	97,35	155,03	2,30E-45	7,70E-49
Phvul.007G084400.1.p	LRR_8	PF13855.6	Leucine rich repeat	CL0022	102	162	104	162	3	61	61	96,72	28,26	1,10E-06	3,80E-10
Phvul.007G084400.1.p	LRR_8	PF13855.6	Leucine rich repeat	CL0022	391	451	393	451	3	61	61	96,72	32,46	5,50E-08	1,80E-11
Phvul.007G084400.1.p	LRR_1	PF00560.33	Leucine Rich Repeat	CL0022	344	366	345	366	2	23	23	95,65	9,36	1.1	0
Phvul.007G084400.1.p	LRR_1	PF00560.33	Leucine Rich Repeat	CL0022	536	558	536	558	1	23	23	100	17,2	5	1,70E-06
Phvul.007G084400.1.p	LRR_1	PF00560.33	Leucine Rich Repeat	CL0022	584	606	584	605	1	22	23	95,65	9,74	1.1	0
Phvul.007G084400.1.p	LRRNT_2	PF08263.12	Leucine rich repeat N-terminal domain		31	74	32	74	2	41	41	97,56	37,77	1,80E-09	5,90E-13
Phvul.007G086800.1.p	Pkinase	PF00069.25	Protein kinase domain	CL0016	301	575	302	573	2	260	264	98,11	154,35	3,70E-45	1,20E-48
Phvul.007G086800.1.p	LRRNT_2	PF08263.12	Leucine rich repeat N-terminal domain		25	65	25	65	1	41	41	100	39,66	4,50E-10	1,50E-13
Phvul.007G112100.1.p	Pkinase_Tyr	PF07714.17	Protein tyrosine kinase	CL0016	404	669	408	669	5	259	259	98,46	118,06	4,00E-34	1,40E-37
Phvul.007G112100.1.p	LRR_8	PF13855.6	Leucine rich repeat	CL0022	139	199	140	199	2	61	61	98,36	33,18	3,30E-08	1,10E-11
Phvul.007G112100.1.p	LRRNT_2	PF08263.12	Leucine rich repeat N-terminal domain		24	64	25	64	3	41	41	95,12	26,65	5,20E-06	1,70E-09
Phvul.007G137800.1.p	Pkinase	PF00069.25	Protein kinase domain	CL0016	804	1080	808	1079	5	261	264	97,35	149,55	1,10E-43	3,60E-47
Phvul.007G137800.1.p	LRR_8	PF13855.6	Leucine rich repeat	CL0022	112	172	114	172	3	61	61	96,72	30,59	2,10E-07	7,10E-11
Phvul.007G137800.1.p	LRR_8	PF13855.6	Leucine rich repeat	CL0022	184	244	185	244	2	61	61	98,36	37,43	1,50E-09	5,10E-13
Phvul.007G137800.1.p	LRR_8	PF13855.6	Leucine rich repeat	CL0022	495	555	495	555	1	61	61	100	36,44	3,10E-09	1,00E-12
Phvul.007G137800.1.p	LRRNT_2	PF08263.12	Leucine rich repeat N-terminal domain		20	61	21	61	2	41	41	97,56	29,26	8,00E-07	2,70E-10
Phvul.007G153400.1.p	Pkinase	PF00069.25	Protein kinase domain	CL0016	708	983	710	980	3	258	264	96,97	154,58	3,10E-45	1,10E-48
Phvul.007G153400.1.p	LRR_8	PF13855.6	Leucine rich repeat	CL0022	145	205	147	205	3	61	61	96,72	27,08	2,60E-06	8,80E-10
Phvul.007G153400.1.p	LRR_8	PF13855.6	Leucine rich repeat	CL0022	529	589	530	589	2	61	61	98,36	34,08	1,70E-08	5,70E-12
Phvul.007G153400.1.p	LRR_1	PF00560.33	Leucine Rich Repeat	CL0022	434	456	434	454	1	21	23	91,3	10,46	0,82	0
Phvul.007G153400.1.p	LRRNT_2	PF08263.12	Leucine rich repeat N-terminal domain		25	71	25	71	1	41	41	100	36,47	4,50E-09	1,50E-12
Phvul.007G163000.1.p	Malectin_like	PF12819.7	Malectin-like domain	CL0202	35	366	35	363	1	333	336	99,11	256,1	4,80E-76	1,10E-79
Phvul.007G163000.1.p	Pkinase_Tyr	PF07714.17	Protein tyrosine kinase	CL0016	603	874	604	819	3	206	259	78,76	153,52	6,10E-45	1,40E-48
Phvul.007G221800.1.p	Pkinase	PF00069.25	Protein kinase domain	CL0016	813	1086	814	1084	2	260	264	98,11	177,46	3,30E-52	1,10E-55
Phvul.007G221800.1.p	LRR_8	PF13855.6	Leucine rich repeat	CL0022	560	620	561	619	2	60	61	96,72	30,83	1,80E-07	5,90E-11
Phvul.007G221800.1.p	LRRNT_2	PF08263.12	Leucine rich repeat N-terminal domain		32	72	33	71	2	40	41	95,12	40,44	2,60E-10	8,70E-14
Phvul.007G221800.1.p	LRR_1	PF00560.33	Leucine Rich Repeat	CL0022	129	151	129	151	1	23	23	100	11,31	0,43	0
Phvul.007G221800.1.p	LRR_1	PF00560.33	Leucine Rich Repeat	CL0022	153	175	154	175	2	23	23	95,65	12,42	0,19	6,20E-05
Phvul.007G221800.1.p	LRR_1	PF00560.33	Leucine Rich Repeat	CL0022	658	680	659	680	2	23	23	95,65	12,23	0,21	7,20E-05
Phvul.007G224300.1.p	Pkinase	PF00069.25	Protein kinase domain	CL0016	371	649	374	647	5	260	264	96,97	122,03	2,70E-35	7,50E-39
Phvul.007G224300.1.p	LRRNT_2	PF08263.12	Leucine rich repeat N-terminal domain		25	65	26	65	2	41	41	97,56	20,92	0	9,00E-08
Phvul.007G258000.1.p	Pkinase_Tyr	PF07714.17	Protein tyrosine kinase	CL0016	413	689	416	689	4	259	259	98,84	117,14	7,70E-34	2,60E-37
Phvul.007G258000.1.p	LRR_8	PF13855.6	Leucine rich repeat	CL0022	156	199	158	199	20	61	61	68,85	29,15	5,90E-07	2,00E-10
Phvul.007G258000.1.p	LRR_1	PF00560.33	Leucine Rich Repeat	CL0022	140	162	140	153	1	14	23	60,87	11,35	0,42	0
Phvul.007G258000.1.p	LRRNT_2	PF08263.12	Leucine rich repeat N-terminal domain		28	67	29	67	2	41	41	97,56	31,93	1,20E-07	3,90E-11
Phvul.007G268200.1.p	Pkinase_Tyr	PF07714.17	Protein tyrosine kinase	CL0016	612	888	615	887	4	258	259	98,46	156,14	9,70E-46	3,30E-49
Phvul.007G268200.1.p	LRRNT_2	PF08263.12	Leucine rich repeat N-terminal domain		25	66	26	66	2	41	41	97,56	15,11	21	7,10E-06
Phvul.007G268200.1.p	LRRNT_2	PF08263.12	Leucine rich repeat N-terminal domain		331	369	334	369	6	41	41	87,8	12	0,2	6,60E-05
Phvul.008G017400.1.p	Pkinase	PF00069.25	Protein kinase domain	CL0016	731	1004	733	1002	3	260	264	97,73	143,01	1,10E-41	4,20E-45
Phvul.008G017400.1.p	LRR_8	PF13855.6	Leucine rich repeat	CL0022	112	172	113	171	2	60	61	96,72	29,7	4,00E-07	1,60E-10
Phvul.008G017400.1.p	LRR_8	PF13855.6	Leucine rich repeat	CL0022	313	366	314	366	9	61	61	86,89	29,4	5,00E-07	1,90E-10
Phvul.008G017400.1.p	LRR_8	PF13855.6	Leucine rich repeat	CL0022	498	558	499	558	2	61	61	98,36	32,46	5,50E-08	2,10E-11
Phvul.008G017400.1.p	LRRNT_2	PF08263.12	Leucine rich repeat N-terminal domain		44	84	45	84	2	41	41	97,56	43,29	3,30E-11	1,30E-14
Phvul.008G022700.1.p	Pkinase	PF00069.25	Protein kinase domain	CL0016	303	572	304	570	2	260	264	98,11	150,84	4,30E-44	1,50E-47
Phvul.008G022700.1.p	LRRNT_2	PF08263.12	Leucine rich repeat N-terminal domain		30	70	33	70	4	41	41	92,68	48,43	8,20E-13	2,80E-16
Phvul.008G022700.1.p	LRR_4	PF12799.7	Leucine Rich repeats (2 copies)	CL0022	97	142	97	132	1	35	44	79,55	32,16	1,00E-07	3,30E-11
Phvul.008G044400.1.p	Pkinase	PF00069.25	Protein kinase domain	CL0016	439	702	443	697	5	258	264	96,21	137,28	6,00E-40	2,00E-43
Phvul.008G044400.1.p	LRR_8	PF13855.6	Leucine rich repeat	CL0022	169	229	169	229	1	61	61	100	34,91	9,40E-09	3,20E-12
Phvul.008G044400.1.p	LRR_6	PF13516.6	Leucine Rich repeat	CL0022	119	137	121	136	3	18	24	66,67	9,23	1.1	0
Phvul.008G044400.1.p	LRR_6	PF13516.6	Leucine Rich repeat	CL0022	290	305	291	304	4	17	24	58,33	9,32	1.1	0
Phvul.008G044600.1.p	Pkinase	PF00069.25	Protein kinase domain	CL0016	434	696	439	692	6	258	264	95,83	141,6	2,90E-41	9,60E-45
Phvul.008G044600.1.p	LRR_8	PF13855.6	Leucine rich repeat	CL0022	120	180	121	179	2	60	61	96,72	35,45	6,40E-09	2,10E-12
Phvul.008G044600.1.p	LRR_6	PF13516.6	Leucine Rich repeat	CL0022	190	208	191	207	2	18	24	70,83	9,97	0,77	0
Phvul.008G044600.1.p	LRR_6	PF13516.6	Leucine Rich repeat	CL0022	289	304	289	303	3	17	24	62,5	10,45	0,54	0
Phvul.008G045200.1.p	Pkinase	PF00069.25	Protein kinase domain	CL0016	443	711	448	708	6	260	264	96,59	147,07	6,20E-43	2,10E-46
Phvul.008G045200.1.p	LRR_8	PF13855.6	Leucine rich repeat	CL0022	116	176	117	176	2	61	61	98,36	34,55	1,20E-08	4,10E-12
Phvul.008G045200.1.p	LRR_8	PF13855.6	Leucine rich repeat	CL0022	236	296	237	296	2	61	61	98,36	32,31	6,10E-08	2,00E-11
Phvul.008G045200.1.p	LRR_6	PF13516.6	Leucine Rich repeat	CL0022	359	372	359	371	5	17	24	54,17	8,71	1.1	0
Phvul.008G047600.1.p	Pkinase	PF00069.25	Protein kinase domain	CL0016	489	760	490	757	2	261	264	98,48	160,04	6,80E-47	2,70E-50
Phvul.008G047600.1.p	LRR_8	PF13855.6	Leucine rich repeat	CL0022	215	275	216	275	2	61	61	98,36	35,12	8,10E-09	3,20E-12
Phvul.008G047600.1.p	LRR_8	PF13855.6	Leucine rich repeat	CL0022	287	347	287	347	1	61	61	100	39,06	4,80E-10	1,90E-13
Phvul.008G047600.1.p	LRRNT_2	PF08263.12	Leucine rich repeat N-terminal domain		53	92	54	92	2	41	41	97,56	27,71	2,50E-06	9,60E-10
Phvul.008G047800.1.p	Pkinase	PF00069.25	Protein kinase domain	CL0016	771	1043	773	1040	3	259	264	97,35	151,02	3,90E-44	1,30E-47
Phvul.008G047800.1.p	LRR_8	PF13855.6	Leucine rich repeat	CL0022	193	253	194	253	2	61	61	98,36	30,96	1,60E-07	5,40E-11
Phvul.008G047800.1.p	LRR_8	PF13855.6	Leucine rich repeat	CL0022	266	326	266	326	1	61	61	100	29,56	4,40E-07	1,50E-10
Phvul.008G047800.1.p	LRR_1	PF00560.33	Leucine Rich Repeat	CL0022	146	168	146	168	1	23	23	100	11,48	0,38	0
Phvul.008G047800.1.p	LRRNT_2	PF08263.12	Leucine rich repeat N-terminal domain		30	69	31	69	2	41	41	97,56	34,66	1,60E-08	5,50E-12
Phvul.008G050700.1.p	Pkinase_Tyr	PF07714.17	Protein tyrosine kinase	CL0016	302	576	305	575	4	258	259	98,46	127,83	4,20E-37	7,10E-41
Phvul.008G050700.1.p	LRRNT_2	PF08263.12	Leucine rich repeat N-terminal domain		28	71	29	71	2	41	41	97,56	28,7	1,20E-06	2,00E-10
Phvul.008G079800.1.p	Pkinase	PF00069.25	Protein kinase domain	CL0016	618	890	619	887	2	259	264	97,73	159,46	1,00E-46	2,30E-50
Phvul.008G079800.1.p	LRRNT_2	PF08263.12	Leucine rich repeat N-terminal domain		28	68	29	67	2	40	41	95,12	36,47	4,50E-09	1,00E-12
Phvul.008G080500.1.p	Pkinase	PF00069.25	Protein kinase domain	CL0016	332	599	335	597	4	260	264	97,35	121,14	5,00E-35	1,40E-38
Phvul.008G080500.1.p	LRRNT_2	PF08263.12	Leucine rich repeat N-terminal domain		26	64	28	64	3	41	41	95,12	32,38	8,50E-08	2,40E-11
Phvul.008G082500.1.p	Pkinase	PF00069.25	Protein kinase domain	CL0016	685	953	686	892	2	203	264	76,52	144,31	4,30E-42	1,70E-45
Phvul.008G082500.1.p	LRR_8	PF13855.6	Leucine rich repeat	CL0022	264	324	267	324	4	61	61	95,08	32,76	4,40E-08	1,70E-11
Phvul.008G082500.1.p	LRR_8	PF13855.6	Leucine rich repeat	CL0022	387	447	388	447	2	61	61	98,36	33,71	2,20E-08	8,70E-12
Phvul.008G082500.1.p	LRR_8	PF13855.6	Leucine rich repeat	CL0022	459	519	460	519	2	61	61	98,36	31,02	1,50E-07	6,00E-11
Phvul.008G082500.1.p	LRR_1	PF00560.33	Leucine Rich Repeat	CL0022	193	215	194	215	2	23	23	95,65	11,03	0,53	0
Phvul.008G082500.1.p	LRR_1	PF00560.33	Leucine Rich Repeat	CL0022	242	263	242	263	2	23	23	95,65	12,14	0,23	9,00E-05
Phvul.008G082500.1.p	LRRNT_2	PF08263.12	Leucine rich repeat N-terminal domain		27	67	28	67	2	41	41	97,56	48,69	6,80E-13	2,70E-16
Phvul.008G082500.1.p	LRR_6	PF13516.6	Leucine Rich repeat	CL0022	334	350	334	348	1	15	24	62,5	9,28	1.1	0
Phvul.008G093000.1.p	Pkinase	PF00069.25	Protein kinase domain	CL0016	411	701	415	633	6	202	264	74,62	112,85	1,70E-32	6,60E-36
Phvul.008G093000.1.p	LRR_8	PF13855.6	Leucine rich repeat	CL0022	116	176	117	176	2	61	61	98,36	36,41	3,20E-09	1,30E-12
Phvul.008G093000.1.p	LRRNT_2	PF08263.12	Leucine rich repeat N-terminal domain		19	60	20	59	2	40	41	95,12	38,71	9,00E-10	3,50E-13
Phvul.008G093200.1.p	Pkinase	PF00069.25	Protein kinase domain	CL0016	746	1016	750	976	5	212	264	78,79	145,66	1,70E-42	5,50E-46
Phvul.008G093200.1.p	LRRNT_2	PF08263.12	Leucine rich repeat N-terminal domain		74	114	75	114	2	41	41	97,56	45,08	9,10E-12	3,10E-15
Phvul.008G093200.1.p	LRR_1	PF00560.33	Leucine Rich Repeat	CL0022	215	237	215	237	1	23	23	100	12,79	0,14	4,70E-05
Phvul.008G093200.1.p	LRR_1	PF00560.33	Leucine Rich Repeat	CL0022	607	629	608	629	2	23	23	95,65	12,18	0,22	7,50E-05
Phvul.008G105600.1.p	Pkinase	PF00069.25	Protein kinase domain	CL0016	668	959	669	952	2	244	264	92,05	142,24	1,80E-41	6,10E-45
Phvul.008G105600.1.p	LRR_8	PF13855.6	Leucine rich repeat	CL0022	501	561	502	561	2	61	61	98,36	30,55	2,20E-07	7,20E-11
Phvul.008G105600.1.p	LRRNT_2	PF08263.12	Leucine rich repeat N-terminal domain		16	56	17	56	2	41	41	97,56	43,48	2,90E-11	9,70E-15
Phvul.008G105600.1.p	LRR_1	PF00560.33	Leucine Rich Repeat	CL0022	109	131	110	131	2	23	23	95,65	9,55	1.1	0
Phvul.008G105600.1.p	LRR_1	PF00560.33	Leucine Rich Repeat	CL0022	381	403	381	403	1	23	23	100	10,18	1	0
Phvul.008G106500.1.p	Pkinase	PF00069.25	Protein kinase domain	CL0016	758	1032	759	1029	2	261	264	98,48	163,08	8,00E-48	2,70E-51
Phvul.008G106500.1.p	LRR_8	PF13855.6	Leucine rich repeat	CL0022	273	333	274	333	2	61	61	98,36	28,82	7,50E-07	2,50E-10
Phvul.008G106500.1.p	LRR_8	PF13855.6	Leucine rich repeat	CL0022	536	596	537	594	2	59	61	95,08	28,47	9,60E-07	3,20E-10
Phvul.008G106500.1.p	LRRNT_2	PF08263.12	Leucine rich repeat N-terminal domain		38	77	40	77	3	41	41	95,12	31,03	2,20E-07	7,50E-11
Phvul.008G122200.1.p	LRR_8	PF13855.6	Leucine rich repeat	CL0022	152	212	153	212	2	61	61	98,36	34,88	9,60E-09	3,20E-12
Phvul.008G122200.1.p	LRR_8	PF13855.6	Leucine rich repeat	CL0022	345	405	346	405	2	61	61	98,36	30	3,20E-07	1,10E-10
Phvul.008G122200.1.p	Pkinase	PF00069.25	Protein kinase domain	CL0016	810	1094	812	1092	3	260	264	97,73	137,47	5,20E-40	1,70E-43
Phvul.008G122200.1.p	LRRNT_2	PF08263.12	Leucine rich repeat N-terminal domain		61	101	61	101	1	41	41	100	25,48	1,20E-05	4,10E-09
Phvul.008G146000.1.p	Pkinase	PF00069.25	Protein kinase domain	CL0016	663	937	665	931	3	257	264	96,59	150,31	6,30E-44	2,10E-47
Phvul.008G146000.1.p	LRR_8	PF13855.6	Leucine rich repeat	CL0022	369	429	369	429	1	61	61	100	31,61	1,00E-07	3,40E-11
Phvul.008G146000.1.p	LRRNT_2	PF08263.12	Leucine rich repeat N-terminal domain		38	77	39	77	2	41	41	97,56	38,98	7,40E-10	2,50E-13
Phvul.008G146600.1.p	Pkinase	PF00069.25	Protein kinase domain	CL0016	664	933	665	930	2	260	264	98,11	159,49	1,00E-46	3,30E-50
Phvul.008G146600.1.p	LRR_8	PF13855.6	Leucine rich repeat	CL0022	370	430	370	430	1	61	61	100	31,91	8,10E-08	2,70E-11
Phvul.008G146600.1.p	LRRNT_2	PF08263.12	Leucine rich repeat N-terminal domain		39	78	40	78	2	41	41	97,56	38,18	1,30E-09	4,40E-13
Phvul.008G152500.1.p	Pkinase_Tyr	PF07714.17	Protein tyrosine kinase	CL0016	358	609	360	606	5	256	259	97,3	85,23	4,20E-24	1,40E-27
Phvul.008G152500.1.p	LRRNT_2	PF08263.12	Leucine rich repeat N-terminal domain		28	68	29	68	6	41	41	87,8	21,63	0	6,50E-08
Phvul.008G152500.1.p	LRR_1	PF00560.33	Leucine Rich Repeat	CL0022	150	195	150	167	1	18	23	78,26	11,36	0,41	0
Phvul.008G154200.1.p	Pkinase_Tyr	PF07714.17	Protein tyrosine kinase	CL0016	395	657	399	656	5	258	259	98,07	119,25	1,70E-34	3,90E-38
Phvul.008G154200.1.p	LRRNT_2	PF08263.12	Leucine rich repeat N-terminal domain		23	65	25	65	3	41	41	95,12	37,49	2,20E-09	4,80E-13
Phvul.008G159500.1.p	LRR_8	PF13855.6	Leucine rich repeat	CL0022	93	153	94	153	2	61	61	98,36	32,43	5,60E-08	1,90E-11
Phvul.008G159500.1.p	LRR_8	PF13855.6	Leucine rich repeat	CL0022	502	562	503	562	2	61	61	98,36	33,36	2,90E-08	9,60E-12
Phvul.008G159500.1.p	Pkinase	PF00069.25	Protein kinase domain	CL0016	758	1033	761	1030	4	259	264	96,97	145,61	1,70E-42	5,80E-46
Phvul.008G159500.1.p	LRR_1	PF00560.33	Leucine Rich Repeat	CL0022	407	429	407	429	1	23	23	100	13,15	0,11	3,60E-05
Phvul.008G159500.1.p	LRR_1	PF00560.33	Leucine Rich Repeat	CL0022	596	622	597	622	2	23	23	95,65	12,71	0,15	5,00E-05
Phvul.008G159500.1.p	LRRNT_2	PF08263.12	Leucine rich repeat N-terminal domain		24	66	25	66	2	41	41	97,56	29,19	8,40E-07	2,80E-10
Phvul.008G160700.1.p	Pkinase	PF00069.25	Protein kinase domain	CL0016	322	586	325	583	4	259	264	96,97	120,96	5,70E-35	1,60E-38
Phvul.008G160700.1.p	LRR_8	PF13855.6	Leucine rich repeat	CL0022	66	126	71	126	7	61	61	90,16	28,67	8,40E-07	2,30E-10
Phvul.008G160700.1.p	LRRNT_2	PF08263.12	Leucine rich repeat N-terminal domain		22	61	24	61	3	41	41	95,12	39,19	6,30E-10	1,80E-13
Phvul.008G164300.1.p	Malectin_like	PF12819.7	Malectin-like domain	CL0202	43	365	43	365	1	336	336	100	257,73	1,50E-76	5,10E-80
Phvul.008G164300.1.p	Pkinase_Tyr	PF07714.17	Protein tyrosine kinase	CL0016	580	847	582	783	4	209	259	79,54	160,43	4,80E-47	1,60E-50
Phvul.008G164300.1.p	LRR_8	PF13855.6	Leucine rich repeat	CL0022	418	478	422	478	5	61	61	93,44	43,21	2,40E-11	8,10E-15
Phvul.008G186900.1.p	Pkinase	PF00069.25	Protein kinase domain	CL0016	352	620	355	618	5	260	264	96,97	113,9	8,10E-33	2,70E-36
Phvul.008G186900.1.p	LRR_8	PF13855.6	Leucine rich repeat	CL0022	118	176	118	176	1	61	61	100	32,37	5,80E-08	2,00E-11
Phvul.008G186900.1.p	LRRNT_2	PF08263.12	Leucine rich repeat N-terminal domain		27	65	28	65	2	41	41	97,56	35	1,30E-08	4,30E-12
Phvul.008G186900.1.p	LRR_1	PF00560.33	Leucine Rich Repeat	CL0022	187	208	187	207	1	21	23	91,3	11,88	0,28	9,30E-05
Phvul.008G212900.1.p	LRR_8	PF13855.6	Leucine rich repeat	CL0022	259	319	260	319	2	61	61	98,36	28,95	6,90E-07	2,30E-10
Phvul.008G212900.1.p	LRR_8	PF13855.6	Leucine rich repeat	CL0022	475	535	475	535	1	61	61	100	31,95	7,90E-08	2,70E-11
Phvul.008G212900.1.p	LRR_8	PF13855.6	Leucine rich repeat	CL0022	571	631	572	631	2	61	61	98,36	28,68	8,30E-07	2,80E-10
Phvul.008G212900.1.p	Pkinase	PF00069.25	Protein kinase domain	CL0016	741	1013	743	1009	3	260	264	97,73	158,75	1,70E-46	5,70E-50
Phvul.008G212900.1.p	LRRNT_2	PF08263.12	Leucine rich repeat N-terminal domain		49	88	51	88	4	41	41	92,68	36,14	5,70E-09	1,90E-12
Phvul.008G213200.1.p	Pkinase	PF00069.25	Protein kinase domain	CL0016	731	1003	733	1000	3	261	264	98,11	153,57	6,40E-45	2,10E-48
Phvul.008G213200.1.p	LRR_8	PF13855.6	Leucine rich repeat	CL0022	511	571	512	571	2	61	61	98,36	30,55	2,20E-07	7,20E-11
Phvul.008G213200.1.p	LRRNT_2	PF08263.12	Leucine rich repeat N-terminal domain		37	75	38	75	4	41	41	92,68	29,7	5,80E-07	2,00E-10
Phvul.008G213200.1.p	LRR_1	PF00560.33	Leucine Rich Repeat	CL0022	584	605	584	604	1	21	23	91,3	12,68	0,15	5,10E-05
Phvul.008G220100.1.p	Pkinase_Tyr	PF07714.17	Protein tyrosine kinase	CL0016	544	812	548	812	5	259	259	98,46	139,31	1,30E-40	4,40E-44
Phvul.008G220100.1.p	LRR_8	PF13855.6	Leucine rich repeat	CL0022	170	230	171	230	2	61	61	98,36	28,43	9,90E-07	3,30E-10
Phvul.008G220100.1.p	LRR_8	PF13855.6	Leucine rich repeat	CL0022	343	403	344	403	2	61	61	98,36	32,3	6,20E-08	2,10E-11
Phvul.008G220100.1.p	LRRNT_2	PF08263.12	Leucine rich repeat N-terminal domain		55	96	59	95	6	40	41	85,37	29,93	5,00E-07	1,70E-10
Phvul.008G221900.1.p	Pkinase_Tyr	PF07714.17	Protein tyrosine kinase	CL0016	347	603	349	603	4	259	259	98,84	77,49	9,70E-22	2,20E-25
Phvul.008G221900.1.p	LRRNT_2	PF08263.12	Leucine rich repeat N-terminal domain		35	78	36	78	2	41	41	97,56	38,29	1,20E-09	2,70E-13
Phvul.008G221900.1.p	LRR_8	PF13855.6	Leucine rich repeat	CL0022	104	164	106	163	3	60	61	95,08	27,27	2,30E-06	5,10E-10
Phvul.008G224900.1.p	LRR_8	PF13855.6	Leucine rich repeat	CL0022	197	257	197	257	1	61	61	100	33,52	2,60E-08	8,50E-12
Phvul.008G224900.1.p	LRR_8	PF13855.6	Leucine rich repeat	CL0022	397	457	399	457	3	61	61	96,72	32,07	7,30E-08	2,40E-11
Phvul.008G224900.1.p	LRR_8	PF13855.6	Leucine rich repeat	CL0022	542	602	543	602	2	61	61	98,36	32,87	4,10E-08	1,40E-11
Phvul.008G224900.1.p	Pkinase	PF00069.25	Protein kinase domain	CL0016	710	997	712	944	3	214	264	80,3	131,84	2,70E-38	9,10E-42
Phvul.008G224900.1.p	LRRNT_2	PF08263.12	Leucine rich repeat N-terminal domain		31	71	32	71	2	41	41	97,56	42,25	7,00E-11	2,30E-14
Phvul.008G225000.1.p	LRR_8	PF13855.6	Leucine rich repeat	CL0022	197	257	197	257	1	61	61	100	35,24	7,50E-09	2,50E-12
Phvul.008G225000.1.p	LRR_8	PF13855.6	Leucine rich repeat	CL0022	542	602	543	602	2	61	61	98,36	34,34	1,40E-08	4,80E-12
Phvul.008G225000.1.p	Pkinase	PF00069.25	Protein kinase domain	CL0016	710	978	712	943	3	213	264	79,92	132,67	1,50E-38	5,10E-42
Phvul.008G225000.1.p	LRRNT_2	PF08263.12	Leucine rich repeat N-terminal domain		31	71	32	70	2	40	41	95,12	36,29	5,10E-09	1,70E-12
Phvul.008G236900.1.p	Pkinase	PF00069.25	Protein kinase domain	CL0016	335	606	338	595	4	256	264	95,83	123,71	8,20E-36	2,80E-39
Phvul.008G236900.1.p	LRRNT_2	PF08263.12	Leucine rich repeat N-terminal domain		26	63	27	62	2	40	41	95,12	33,3	4,40E-08	1,50E-11
Phvul.008G238600.2.p	Pkinase	PF00069.25	Protein kinase domain	CL0016	593	869	595	867	3	260	264	97,73	154,47	3,40E-45	9,50E-49
Phvul.008G238600.2.p	LRRNT_2	PF08263.12	Leucine rich repeat N-terminal domain		31	64	32	64	2	41	41	97,56	22,24	0	3,50E-08
Phvul.008G238600.2.p	LRRNT_2	PF08263.12	Leucine rich repeat N-terminal domain		329	367	333	366	6	40	41	85,37	13,23	82	2,30E-05
Phvul.008G244400.1.p	Pkinase	PF00069.25	Protein kinase domain	CL0016	613	882	614	879	2	259	264	97,73	159,18	1,20E-46	3,50E-50
Phvul.008G244400.1.p	LRRNT_2	PF08263.12	Leucine rich repeat N-terminal domain		32	72	33	71	2	40	41	95,12	35,84	7,00E-09	2,00E-12
Phvul.008G245000.1.p	Pkinase_Tyr	PF07714.17	Protein tyrosine kinase	CL0016	472	748	477	748	6	259	259	98,07	127,38	5,80E-37	1,30E-40
Phvul.008G245000.1.p	LRRNT_2	PF08263.12	Leucine rich repeat N-terminal domain		32	72	33	72	2	41	41	97,56	38,2	1,30E-09	2,90E-13
Phvul.008G245600.1.p	Pkinase	PF00069.25	Protein kinase domain	CL0016	614	885	616	880	3	259	264	97,35	160,1	6,50E-47	1,80E-50
Phvul.008G245600.1.p	LRRNT_2	PF08263.12	Leucine rich repeat N-terminal domain		30	70	31	70	2	41	41	97,56	34,2	2,30E-08	6,40E-12
Phvul.008G245900.1.p	Pkinase	PF00069.25	Protein kinase domain	CL0016	359	627	362	624	4	259	264	96,97	132,98	1,20E-38	4,80E-42
Phvul.008G245900.1.p	LRR_8	PF13855.6	Leucine rich repeat	CL0022	155	196	160	196	25	61	61	60,66	27,11	2,60E-06	1,00E-09
Phvul.008G245900.1.p	LRRNT_2	PF08263.12	Leucine rich repeat N-terminal domain		47	85	48	85	2	41	41	97,56	30,7	2,80E-07	1,10E-10
Phvul.008G245900.1.p	LRR_1	PF00560.33	Leucine Rich Repeat	CL0022	207	249	207	228	1	22	23	95,65	13,87	62	2,40E-05
Phvul.008G258700.1.p	Pkinase_Tyr	PF07714.17	Protein tyrosine kinase	CL0016	400	660	404	660	6	259	259	98,07	98,78	3,10E-28	5,20E-32
Phvul.008G258700.1.p	LRRNT_2	PF08263.12	Leucine rich repeat N-terminal domain		30	74	31	74	2	41	41	97,56	43,34	3,20E-11	5,40E-15
Phvul.008G275000.1.p	Pkinase	PF00069.25	Protein kinase domain	CL0016	309	562	311	559	10	260	264	95,08	81,11	8,10E-23	2,30E-26
Phvul.008G275000.1.p	LRR_8	PF13855.6	Leucine rich repeat	CL0022	100	160	101	159	2	60	61	96,72	31,34	1,20E-07	3,40E-11
Phvul.008G281500.3.p	Pkinase	PF00069.25	Protein kinase domain	CL0016	521	795	524	726	4	198	264	73,86	134,72	3,60E-39	1,00E-42
Phvul.008G281500.3.p	LRR_8	PF13855.6	Leucine rich repeat	CL0022	75	135	76	135	2	61	61	98,36	37,2	1,80E-09	5,10E-13
Phvul.008G281500.3.p	LRR_8	PF13855.6	Leucine rich repeat	CL0022	361	421	366	421	5	61	61	93,44	35,16	7,90E-09	2,20E-12
Phvul.009G014500.1.p	LRR_8	PF13855.6	Leucine rich repeat	CL0022	191	251	192	251	2	61	61	98,36	29,59	4,30E-07	1,70E-10
Phvul.009G014500.1.p	LRR_8	PF13855.6	Leucine rich repeat	CL0022	410	470	410	470	1	61	61	100	39,76	2,90E-10	1,10E-13
Phvul.009G014500.1.p	LRR_8	PF13855.6	Leucine rich repeat	CL0022	506	565	507	564	2	59	61	95,08	30,66	2,00E-07	7,80E-11
Phvul.009G014500.1.p	LRR_8	PF13855.6	Leucine rich repeat	CL0022	650	710	653	710	4	61	61	95,08	34,27	1,50E-08	5,80E-12
Phvul.009G014500.1.p	Pkinase_Tyr	PF07714.17	Protein tyrosine kinase	CL0016	834	1105	837	1053	4	223	259	84,94	104,25	6,60E-30	2,60E-33
Phvul.009G014500.1.p	LRR_1	PF00560.33	Leucine Rich Repeat	CL0022	627	649	627	649	1	23	23	100	10,55	0,76	0
Phvul.009G014500.1.p	LRRNT_2	PF08263.12	Leucine rich repeat N-terminal domain		32	71	33	70	4	40	41	90,24	32,72	6,60E-08	2,60E-11
Phvul.009G023800.1.p	LRR_8	PF13855.6	Leucine rich repeat	CL0022	146	206	146	204	1	59	61	96,72	36,25	3,60E-09	1,00E-12
Phvul.009G023800.1.p	LRR_4	PF12799.7	Leucine Rich repeats (2 copies)	CL0022	218	262	219	252	2	38	44	84,09	27,77	2,40E-06	6,70E-10
Phvul.009G023800.1.p	Pkinase_Tyr	PF07714.17	Protein tyrosine kinase	CL0016	516	796	521	795	7	258	259	97,3	67,25	1,30E-18	3,60E-22
Phvul.009G042300.1.p	Pkinase	PF00069.25	Protein kinase domain	CL0016	350	632	353	613	5	258	264	96,21	120,3	9,00E-35	3,00E-38
Phvul.009G042300.1.p	LRR_4	PF12799.7	Leucine Rich repeats (2 copies)	CL0022	165	208	166	205	2	41	44	90,91	30,52	3,30E-07	1,10E-10
Phvul.009G042300.1.p	LRRNT_2	PF08263.12	Leucine rich repeat N-terminal domain		27	66	28	66	2	41	41	97,56	33,65	3,40E-08	1,10E-11
Phvul.009G042300.1.p	LRR_1	PF00560.33	Leucine Rich Repeat	CL0022	142	164	143	164	2	23	23	95,65	10,7	0,68	0
Phvul.009G043600.2.p	LRR_8	PF13855.6	Leucine rich repeat	CL0022	151	211	152	211	2	61	61	98,36	32,06	7,30E-08	3,30E-11
Phvul.009G043600.2.p	LRR_8	PF13855.6	Leucine rich repeat	CL0022	223	283	224	282	2	60	61	96,72	29,13	6,00E-07	2,70E-10
Phvul.009G043600.2.p	LRR_8	PF13855.6	Leucine rich repeat	CL0022	295	355	295	354	1	60	61	98,36	29,83	3,60E-07	1,60E-10
Phvul.009G043600.2.p	LRR_8	PF13855.6	Leucine rich repeat	CL0022	395	455	396	455	2	61	61	98,36	28,53	9,20E-07	4,10E-10
Phvul.009G043600.2.p	Pkinase_Tyr	PF07714.17	Protein tyrosine kinase	CL0016	695	964	697	963	3	258	259	98,84	146,43	8,90E-43	4,00E-46
Phvul.009G043600.2.p	LRRNT_2	PF08263.12	Leucine rich repeat N-terminal domain		32	74	33	74	2	41	41	97,56	35,11	1,20E-08	5,30E-12
Phvul.009G043600.2.p	LRR_6	PF13516.6	Leucine Rich repeat	CL0022	513	530	514	529	2	17	24	66,67	8,8	1.1	0
Phvul.009G046600.1.p	Pkinase_Tyr	PF07714.17	Protein tyrosine kinase	CL0016	478	786	481	785	4	258	259	98,46	139,2	1,40E-40	5,60E-44
Phvul.009G046600.1.p	LRR_4	PF12799.7	Leucine Rich repeats (2 copies)	CL0022	311	355	311	350	3	40	44	86,36	28,22	1,70E-06	6,80E-10
Phvul.009G046600.1.p	LRRNT_2	PF08263.12	Leucine rich repeat N-terminal domain		25	64	26	64	2	41	41	97,56	53,39	2,30E-14	9,10E-18
Phvul.009G046600.1.p	LRR_1	PF00560.33	Leucine Rich Repeat	CL0022	117	139	117	139	1	23	23	100	13,24	0,1	3,90E-05
Phvul.009G046600.1.p	LRR_6	PF13516.6	Leucine Rich repeat	CL0022	90	108	91	107	2	18	24	70,83	9,08	1.1	0
Phvul.009G046900.1.p	Pkinase_Tyr	PF07714.17	Protein tyrosine kinase	CL0016	675	983	678	979	4	255	259	97,3	136,22	1,20E-39	3,90E-43
Phvul.009G046900.1.p	LRR_8	PF13855.6	Leucine rich repeat	CL0022	386	446	387	446	2	61	61	98,36	29,03	6,40E-07	2,20E-10
Phvul.009G046900.1.p	LRR_8	PF13855.6	Leucine rich repeat	CL0022	506	566	507	566	2	61	61	98,36	33,38	2,80E-08	9,50E-12
Phvul.009G046900.1.p	LRRNT_2	PF08263.12	Leucine rich repeat N-terminal domain		24	63	25	62	2	40	41	95,12	48,65	7,00E-13	2,40E-16
Phvul.009G046900.1.p	LRR_1	PF00560.33	Leucine Rich Repeat	CL0022	92	138	93	114	2	23	23	95,65	9,52	1.1	0
Phvul.009G067200.1.p	Pkinase_Tyr	PF07714.17	Protein tyrosine kinase	CL0016	379	636	382	636	5	259	259	98,46	101,93	3,40E-29	9,40E-33
Phvul.009G067200.1.p	LRR_8	PF13855.6	Leucine rich repeat	CL0022	127	187	128	187	2	61	61	98,36	32,48	5,40E-08	1,50E-11
Phvul.009G103100.1.p	Pkinase_Tyr	PF07714.17	Protein tyrosine kinase	CL0016	324	532	327	520	5	207	259	78,38	94,16	7,90E-27	1,80E-30
Phvul.009G103100.1.p	LRRNT_2	PF08263.12	Leucine rich repeat N-terminal domain		11	50	13	49	3	40	41	92,68	31,47	1,60E-07	3,60E-11
Phvul.009G103100.1.p	LRR_8	PF13855.6	Leucine rich repeat	CL0022	100	161	101	160	2	60	61	96,72	27,81	1,50E-06	3,50E-10
Phvul.009G112200.1.p	Pkinase	PF00069.25	Protein kinase domain	CL0016	699	974	701	972	3	260	264	97,73	170,07	5,90E-50	2,00E-53
Phvul.009G112200.1.p	LRR_8	PF13855.6	Leucine rich repeat	CL0022	216	277	216	277	1	61	61	100	30,7	1,90E-07	6,50E-11
Phvul.009G112200.1.p	LRR_1	PF00560.33	Leucine Rich Repeat	CL0022	119	165	119	155	1	21	23	91,3	9,33	1.1	0
Phvul.009G112200.1.p	LRRNT_2	PF08263.12	Leucine rich repeat N-terminal domain		26	65	29	64	4	40	41	90,24	26,52	5,80E-06	1,90E-09
Phvul.009G114400.1.p	Pkinase	PF00069.25	Protein kinase domain	CL0016	649	929	651	927	3	260	264	97,73	162,77	1,00E-47	2,20E-51
Phvul.009G114500.1.p	Pkinase	PF00069.25	Protein kinase domain	CL0016	665	953	667	951	3	260	264	97,73	149,44	1,20E-43	3,90E-47
Phvul.009G114500.1.p	LRR_8	PF13855.6	Leucine rich repeat	CL0022	474	534	475	534	2	61	61	98,36	34,45	1,30E-08	4,40E-12
Phvul.009G114500.1.p	LRRNT_2	PF08263.12	Leucine rich repeat N-terminal domain		21	62	22	62	2	41	41	97,56	35,65	8,10E-09	2,70E-12
Phvul.009G136200.1.p	Pkinase	PF00069.25	Protein kinase domain	CL0016	762	1037	764	1034	3	259	264	97,35	146,93	6,80E-43	2,30E-46
Phvul.009G136200.1.p	LRR_8	PF13855.6	Leucine rich repeat	CL0022	93	153	94	153	2	61	61	98,36	29,48	4,70E-07	1,60E-10
Phvul.009G136200.1.p	LRR_1	PF00560.33	Leucine Rich Repeat	CL0022	407	429	407	429	1	23	23	100	14,01	56	1,90E-05
Phvul.009G136200.1.p	LRRNT_2	PF08263.12	Leucine rich repeat N-terminal domain		24	66	25	66	2	41	41	97,56	29,56	6,50E-07	2,20E-10
Phvul.009G136800.1.p	Pkinase	PF00069.25	Protein kinase domain	CL0016	321	589	324	533	4	212	264	79,17	105,54	2,90E-30	8,00E-34
Phvul.009G136800.1.p	LRRNT_2	PF08263.12	Leucine rich repeat N-terminal domain		22	60	24	60	3	41	41	95,12	38,45	1,10E-09	3,00E-13
Phvul.009G138532.1.p	Pkinase	PF00069.25	Protein kinase domain	CL0016	180	452	180	450	1	260	264	98,48	163,45	6,20E-48	6,90E-52
Phvul.009G140500.1.p	Pkinase	PF00069.25	Protein kinase domain	CL0016	764	1037	767	1034	5	258	264	96,21	100,63	9,00E-29	3,50E-32
Phvul.009G140500.1.p	LRR_1	PF00560.33	Leucine Rich Repeat	CL0022	256	277	256	273	1	19	23	82,61	11,65	0,33	0
Phvul.009G140500.1.p	LRR_6	PF13516.6	Leucine Rich repeat	CL0022	416	433	417	432	2	17	24	66,67	9,63	0,99	0
Phvul.009G140500.1.p	LRRNT_2	PF08263.12	Leucine rich repeat N-terminal domain		29	76	32	76	4	41	41	92,68	28,98	9,80E-07	3,80E-10
Phvul.009G167600.1.p	Pkinase_Tyr	PF07714.17	Protein tyrosine kinase	CL0016	483	747	488	744	6	256	259	96,91	71,14	8,40E-20	2,30E-23
Phvul.009G167600.1.p	LRR_8	PF13855.6	Leucine rich repeat	CL0022	190	249	190	249	1	61	61	100	34,27	1,50E-08	4,10E-12
Phvul.009G167600.1.p	LRR_8	PF13855.6	Leucine rich repeat	CL0022	282	342	283	342	2	61	61	98,36	30,41	2,40E-07	6,70E-11
Phvul.009G171200.1.p	Pkinase	PF00069.25	Protein kinase domain	CL0016	332	621	335	617	4	258	264	96,59	144,85	2,90E-42	8,20E-46
Phvul.009G171200.1.p	LRR_8	PF13855.6	Leucine rich repeat	CL0022	95	155	96	155	2	61	61	98,36	30,5	2,20E-07	6,30E-11
Phvul.009G184500.2.p	Pkinase	PF00069.25	Protein kinase domain	CL0016	823	1096	823	1094	1	260	264	98,48	149,13	1,50E-43	5,70E-47
Phvul.009G184500.2.p	LRR_1	PF00560.33	Leucine Rich Repeat	CL0022	127	147	128	146	2	20	23	82,61	13,48	83	3,30E-05
Phvul.009G184500.2.p	LRRNT_2	PF08263.12	Leucine rich repeat N-terminal domain		51	95	52	95	2	41	41	97,56	32,17	9,90E-08	3,80E-11
Phvul.009G190400.1.p	Pkinase	PF00069.25	Protein kinase domain	CL0016	318	586	321	584	4	260	264	97,35	167,6	3,40E-49	9,40E-53
Phvul.009G190400.1.p	LRRNT_2	PF08263.12	Leucine rich repeat N-terminal domain		25	65	26	64	2	40	41	95,12	44,52	1,40E-11	3,80E-15
Phvul.009G195900.1.p	LRR_8	PF13855.6	Leucine rich repeat	CL0022	80	125	81	125	16	61	61	75,41	37,05	2,00E-09	6,80E-13
Phvul.009G195900.1.p	LRR_8	PF13855.6	Leucine rich repeat	CL0022	185	245	185	244	1	60	61	98,36	33,77	2,10E-08	7,20E-12
Phvul.009G195900.1.p	Pkinase_Tyr	PF07714.17	Protein tyrosine kinase	CL0016	547	847	551	845	5	257	259	97,68	112,84	1,60E-32	5,30E-36
Phvul.009G195900.1.p	LRR_1	PF00560.33	Leucine Rich Repeat	CL0022	139	160	139	160	2	23	23	95,65	10,81	0,63	0
Phvul.009G195900.1.p	LRR_1	PF00560.33	Leucine Rich Repeat	CL0022	378	401	378	396	1	19	23	82,61	11,87	0,28	9,40E-05
Phvul.009G195900.1.p	LRR_6	PF13516.6	Leucine Rich repeat	CL0022	283	299	283	298	3	18	24	66,67	9,85	0,84	0
Phvul.009G208500.1.p	LRR_8	PF13855.6	Leucine rich repeat	CL0022	268	328	269	327	2	60	61	96,72	28,73	8,00E-07	2,70E-10
Phvul.009G208500.1.p	LRR_8	PF13855.6	Leucine rich repeat	CL0022	531	591	533	591	3	61	61	96,72	29,33	5,20E-07	1,70E-10
Phvul.009G208500.1.p	Pkinase_Tyr	PF07714.17	Protein tyrosine kinase	CL0016	703	942	713	942	28	259	259	89,58	59,67	2,60E-16	8,80E-20
Phvul.009G208500.1.p	LRRNT_2	PF08263.12	Leucine rich repeat N-terminal domain		27	71	28	71	6	41	41	87,8	24,24	3,00E-05	9,90E-09
Phvul.009G209200.1.p	Pkinase	PF00069.25	Protein kinase domain	CL0016	715	1013	718	958	4	221	264	82,58	145,36	2,00E-42	6,80E-46
Phvul.009G209200.1.p	LRR_8	PF13855.6	Leucine rich repeat	CL0022	404	464	405	464	2	61	61	98,36	27,09	2,60E-06	8,70E-10
Phvul.009G209200.1.p	LRR_8	PF13855.6	Leucine rich repeat	CL0022	549	609	550	609	2	61	61	98,36	30,86	1,70E-07	5,80E-11
Phvul.009G209200.1.p	LRRNT_2	PF08263.12	Leucine rich repeat N-terminal domain		40	80	41	80	2	41	41	97,56	48,1	1,00E-12	3,50E-16
Phvul.009G225700.1.p	Pkinase	PF00069.25	Protein kinase domain	CL0016	331	600	333	598	4	260	264	97,35	91,2	6,80E-26	1,90E-29
Phvul.009G225700.1.p	LRRNT_2	PF08263.12	Leucine rich repeat N-terminal domain		23	64	25	63	3	40	41	92,68	35,59	8,40E-09	2,40E-12
Phvul.009G225700.1.p	LRR_8	PF13855.6	Leucine rich repeat	CL0022	114	175	116	174	3	60	61	95,08	28,72	8,10E-07	2,30E-10
Phvul.009G244600.1.p	Pkinase	PF00069.25	Protein kinase domain	CL0016	890	1174	895	1172	6	261	264	96,97	158,01	2,80E-46	9,40E-50
Phvul.009G244600.1.p	LRR_1	PF00560.33	Leucine Rich Repeat	CL0022	108	130	108	130	1	23	23	100	12,13	0,23	7,70E-05
Phvul.009G244600.1.p	LRR_1	PF00560.33	Leucine Rich Repeat	CL0022	252	274	252	274	1	23	23	100	10,52	0,78	0
Phvul.009G244600.1.p	LRRNT_2	PF08263.12	Leucine rich repeat N-terminal domain		29	69	34	68	7	40	41	82,93	45,13	8,80E-12	3,00E-15
Phvul.009G260500.1.p	Pkinase	PF00069.25	Protein kinase domain	CL0016	841	1112	842	1110	2	260	264	98,11	136,34	1,20E-39	3,90E-43
Phvul.009G260500.1.p	LRR_8	PF13855.6	Leucine rich repeat	CL0022	511	571	513	571	3	61	61	96,72	36,68	2,60E-09	8,80E-13
Phvul.009G260500.1.p	LRR_1	PF00560.33	Leucine Rich Repeat	CL0022	669	691	669	691	1	23	23	100	13,03	0,12	3,90E-05
Phvul.009G260500.1.p	LRRNT_2	PF08263.12	Leucine rich repeat N-terminal domain		89	126	92	126	4	41	41	92,68	28,36	1,50E-06	5,10E-10
Phvul.009G260900.1.p	Pkinase_Tyr	PF07714.17	Protein tyrosine kinase	CL0016	414	686	416	686	3	259	259	99,23	139,2	1,40E-40	4,00E-44
Phvul.010G018300.1.p	Malectin_like	PF12819.7	Malectin-like domain	CL0202	30	345	30	345	1	336	336	100	184,72	2,50E-54	8,30E-58
Phvul.010G018300.1.p	Pkinase_Tyr	PF07714.17	Protein tyrosine kinase	CL0016	616	886	617	885	3	258	259	98,84	158,35	2,10E-46	6,90E-50
Phvul.010G018300.1.p	LRR_8	PF13855.6	Leucine rich repeat	CL0022	437	496	438	496	2	61	61	98,36	30,34	2,50E-07	8,40E-11
Phvul.010G064300.1.p	Pkinase_Tyr	PF07714.17	Protein tyrosine kinase	CL0016	562	830	566	830	5	259	259	98,46	140,94	4,20E-41	1,40E-44
Phvul.010G064300.1.p	LRR_8	PF13855.6	Leucine rich repeat	CL0022	310	370	310	370	1	61	61	100	31,53	1,10E-07	3,60E-11
Phvul.010G064300.1.p	LRR_1	PF00560.33	Leucine Rich Repeat	CL0022	186	207	187	205	2	20	23	82,61	12,56	0,17	5,60E-05
Phvul.010G064300.1.p	LRRNT_2	PF08263.12	Leucine rich repeat N-terminal domain		70	111	72	110	3	40	41	92,68	28,6	1,30E-06	4,30E-10
Phvul.010G064900.1.p	Pkinase	PF00069.25	Protein kinase domain	CL0016	417	706	421	645	6	210	264	77,65	111,7	3,80E-32	1,10E-35
Phvul.010G064900.1.p	LRR_8	PF13855.6	Leucine rich repeat	CL0022	99	159	101	158	3	60	61	95,08	30,34	2,50E-07	7,00E-11
Phvul.010G064900.1.p	LRRNT_2	PF08263.12	Leucine rich repeat N-terminal domain		27	67	28	66	2	40	41	95,12	39,87	3,90E-10	1,10E-13
Phvul.010G070400.1.p	Pkinase	PF00069.25	Protein kinase domain	CL0016	697	968	698	965	2	259	264	97,73	145,64	1,70E-42	5,60E-46
Phvul.010G070400.1.p	LRR_8	PF13855.6	Leucine rich repeat	CL0022	399	459	400	459	2	61	61	98,36	29,73	3,90E-07	1,30E-10
Phvul.010G070400.1.p	LRR_1	PF00560.33	Leucine Rich Repeat	CL0022	157	179	157	179	1	23	23	100	10,03	1.1	0
Phvul.010G070400.1.p	LRR_1	PF00560.33	Leucine Rich Repeat	CL0022	205	227	205	227	1	23	23	100	9,52	1.1	0
Phvul.010G070400.1.p	LRR_1	PF00560.33	Leucine Rich Repeat	CL0022	496	518	497	518	2	23	23	95,65	9,48	1.1	0
Phvul.010G070400.1.p	LRRNT_2	PF08263.12	Leucine rich repeat N-terminal domain		39	79	40	79	2	41	41	97,56	47,53	1,60E-12	5,30E-16
Phvul.010G082400.1.p	Pkinase	PF00069.25	Protein kinase domain	CL0016	497	764	501	761	5	260	264	96,97	154,54	3,20E-45	9,00E-49
Phvul.010G082400.1.p	LRR_8	PF13855.6	Leucine rich repeat	CL0022	124	184	124	184	1	61	61	100	35,01	8,80E-09	2,40E-12
Phvul.010G082400.1.p	LRR_8	PF13855.6	Leucine rich repeat	CL0022	249	294	255	294	22	61	61	65,57	29,15	5,90E-07	1,70E-10
Phvul.010G082800.1.p	Pkinase	PF00069.25	Protein kinase domain	CL0016	383	610	387	593	5	204	264	75,76	153,22	8,20E-45	2,30E-48
Phvul.010G082800.1.p	LRR_8	PF13855.6	Leucine rich repeat	CL0022	58	118	60	118	3	61	61	96,72	32,63	4,80E-08	1,40E-11
Phvul.010G082800.1.p	LRR_8	PF13855.6	Leucine rich repeat	CL0022	127	190	130	190	1	61	61	100	40,48	1,70E-10	4,80E-14
Phvul.010G122100.1.p	Pkinase_Tyr	PF07714.17	Protein tyrosine kinase	CL0016	412	684	414	684	3	259	259	99,23	141,44	3,00E-41	9,90E-45
Phvul.010G122100.1.p	LRRNT_2	PF08263.12	Leucine rich repeat N-terminal domain		26	64	27	64	2	41	41	97,56	23,68	4,40E-05	1,50E-08
Phvul.010G127500.1.p	Pkinase	PF00069.25	Protein kinase domain	CL0016	411	680	414	677	5	259	264	96,59	103,57	1,10E-29	3,80E-33
Phvul.010G127500.1.p	LRR_8	PF13855.6	Leucine rich repeat	CL0022	157	217	158	217	3	61	61	96,72	35,33	6,90E-09	2,30E-12
Phvul.010G127500.1.p	LRR_1	PF00560.33	Leucine Rich Repeat	CL0022	228	258	228	248	1	21	23	91,3	10,21	0,99	0
Phvul.010G127500.1.p	LRRNT_2	PF08263.12	Leucine rich repeat N-terminal domain		65	106	67	106	4	41	41	92,68	24,5	2,50E-05	8,30E-09
Phvul.010G165200.1.p	Pkinase_Tyr	PF07714.17	Protein tyrosine kinase	CL0016	406	673	409	673	4	259	259	98,84	126,97	7,70E-37	2,60E-40
Phvul.010G165200.1.p	LRR_8	PF13855.6	Leucine rich repeat	CL0022	140	200	141	200	2	61	61	98,36	28,93	6,90E-07	2,30E-10
Phvul.010G165200.1.p	LRRNT_2	PF08263.12	Leucine rich repeat N-terminal domain		27	68	28	68	2	41	41	97,56	37,06	2,90E-09	9,80E-13
Phvul.011G003200.1.p	Pkinase	PF00069.25	Protein kinase domain	CL0016	680	951	682	949	3	260	264	97,73	165,83	1,20E-48	4,50E-52
Phvul.011G003200.1.p	LRR_8	PF13855.6	Leucine rich repeat	CL0022	145	206	145	206	1	61	61	100	31,16	1,40E-07	5,50E-11
Phvul.011G003200.1.p	LRR_1	PF00560.33	Leucine Rich Repeat	CL0022	123	144	123	139	1	17	23	73,91	9,56	1.1	0
Phvul.011G003200.1.p	LRR_1	PF00560.33	Leucine Rich Repeat	CL0022	219	241	220	241	2	23	23	95,65	12,13	0,23	9,00E-05
Phvul.011G003200.1.p	LRR_1	PF00560.33	Leucine Rich Repeat	CL0022	459	481	459	481	1	23	23	100	12,24	0,21	8,30E-05
Phvul.011G003200.1.p	LRRNT_2	PF08263.12	Leucine rich repeat N-terminal domain		32	70	34	70	4	41	41	92,68	42,99	4,10E-11	1,60E-14
Phvul.011G007200.1.p	Pkinase	PF00069.25	Protein kinase domain	CL0016	706	979	708	977	4	259	264	96,97	164,39	3,20E-48	1,30E-51
Phvul.011G007200.1.p	LRR_8	PF13855.6	Leucine rich repeat	CL0022	76	136	77	134	2	59	61	95,08	27,47	2,00E-06	7,70E-10
Phvul.011G007200.1.p	LRR_8	PF13855.6	Leucine rich repeat	CL0022	268	328	269	328	2	61	61	98,36	27,32	2,20E-06	8,60E-10
Phvul.011G007200.1.p	LRR_8	PF13855.6	Leucine rich repeat	CL0022	504	564	505	564	2	61	61	98,36	30,34	2,50E-07	9,80E-11
Phvul.011G007200.1.p	LRR_1	PF00560.33	Leucine Rich Repeat	CL0022	437	459	437	459	1	23	23	100	11,15	0,49	0
Phvul.011G007200.1.p	LRRNT_2	PF08263.12	Leucine rich repeat N-terminal domain		31	72	33	71	7	40	41	82,93	21,29	0	9,70E-08
Phvul.011G007800.1.p	Pkinase	PF00069.25	Protein kinase domain	CL0016	516	753	521	721	6	198	264	73,11	153,55	6,50E-45	1,80E-48
Phvul.011G007800.1.p	LRR_1	PF00560.33	Leucine Rich Repeat	CL0022	243	265	243	262	1	20	23	86,96	10,43	0,84	0
Phvul.011G007800.1.p	LRR_1	PF00560.33	Leucine Rich Repeat	CL0022	363	385	363	384	1	22	23	95,65	11,29	0,44	0
Phvul.011G007900.1.p	Pkinase	PF00069.25	Protein kinase domain	CL0016	672	941	677	936	6	259	264	96,21	162,27	1,40E-47	4,80E-51
Phvul.011G007900.1.p	LRRNT_2	PF08263.12	Leucine rich repeat N-terminal domain		31	73	32	73	3	41	41	95,12	37,41	2,30E-09	7,60E-13
Phvul.011G007900.1.p	LRR_1	PF00560.33	Leucine Rich Repeat	CL0022	399	420	399	418	1	20	23	86,96	10,82	0,62	0
Phvul.011G007900.1.p	LRR_1	PF00560.33	Leucine Rich Repeat	CL0022	519	541	519	540	1	22	23	95,65	12,17	0,22	7,50E-05
Phvul.011G008100.1.p	Pkinase	PF00069.25	Protein kinase domain	CL0016	665	934	670	932	6	260	264	96,59	168,5	1,80E-49	6,00E-53
Phvul.011G008100.1.p	LRR_8	PF13855.6	Leucine rich repeat	CL0022	490	547	492	547	6	61	61	91,8	27,15	2,50E-06	8,30E-10
Phvul.011G008100.1.p	LRRNT_2	PF08263.12	Leucine rich repeat N-terminal domain		24	66	25	66	3	41	41	95,12	37,29	2,50E-09	8,30E-13
Phvul.011G008100.1.p	LRR_1	PF00560.33	Leucine Rich Repeat	CL0022	392	413	392	411	1	20	23	86,96	10,24	0,96	0
Phvul.011G033000.2.p	Pkinase	PF00069.25	Protein kinase domain	CL0016	365	633	367	631	4	260	264	97,35	126,46	1,20E-36	3,30E-40
Phvul.011G033000.2.p	LRRNT_2	PF08263.12	Leucine rich repeat N-terminal domain		30	65	31	65	2	39	41	92,68	19,85	0	1,90E-07
Phvul.011G042000.1.p	LRR_8	PF13855.6	Leucine rich repeat	CL0022	187	247	188	246	2	60	61	96,72	28,46	9,70E-07	3,30E-10
Phvul.011G042000.1.p	LRR_8	PF13855.6	Leucine rich repeat	CL0022	284	344	285	344	2	61	61	98,36	32,79	4,30E-08	1,50E-11
Phvul.011G042000.1.p	Pkinase_Tyr	PF07714.17	Protein tyrosine kinase	CL0016	713	988	714	928	2	218	259	83,78	139,49	1,20E-40	3,90E-44
Phvul.011G042000.1.p	LRR_1	PF00560.33	Leucine Rich Repeat	CL0022	261	307	261	283	1	23	23	100	12,62	0,16	5,30E-05
Phvul.011G042000.1.p	LRRNT_2	PF08263.12	Leucine rich repeat N-terminal domain		43	87	44	87	3	41	41	95,12	22,73	8,80E-05	3,00E-08
Phvul.011G112700.1.p	Pkinase_Tyr	PF07714.17	Protein tyrosine kinase	CL0016	524	798	527	796	4	257	259	98,07	149,4	1,10E-43	2,50E-47
Phvul.011G112700.1.p	LRR_8	PF13855.6	Leucine rich repeat	CL0022	149	209	150	209	2	61	61	98,36	39,56	3,30E-10	7,40E-14
Phvul.011G112700.1.p	LRRNT_2	PF08263.12	Leucine rich repeat N-terminal domain		37	77	38	77	2	41	41	97,56	19,68	0	1,80E-07
Phvul.011G123500.1.p	Pkinase	PF00069.25	Protein kinase domain	CL0016	683	958	685	955	3	259	264	97,35	160,03	6,90E-47	2,70E-50
Phvul.011G123500.1.p	LRR_8	PF13855.6	Leucine rich repeat	CL0022	139	199	140	198	2	60	61	96,72	30,98	1,60E-07	6,20E-11
Phvul.011G123500.1.p	LRR_8	PF13855.6	Leucine rich repeat	CL0022	212	265	213	264	2	53	61	85,25	30,51	2,20E-07	8,70E-11
Phvul.011G123500.1.p	LRRNT_2	PF08263.12	Leucine rich repeat N-terminal domain		25	65	27	65	3	41	41	95,12	40,5	2,50E-10	9,60E-14
Phvul.011G161000.1.p	Pkinase	PF00069.25	Protein kinase domain	CL0016	768	1039	768	1035	1	258	264	97,73	147,36	5,00E-43	1,70E-46
Phvul.011G161000.1.p	LRR_8	PF13855.6	Leucine rich repeat	CL0022	106	166	107	165	2	60	61	96,72	31,58	1,00E-07	3,50E-11
Phvul.011G161000.1.p	LRR_8	PF13855.6	Leucine rich repeat	CL0022	445	505	446	505	2	61	61	98,36	27,47	2,00E-06	6,60E-10
Phvul.011G161000.1.p	LRR_8	PF13855.6	Leucine rich repeat	CL0022	579	639	579	639	1	61	61	100	32,85	4,20E-08	1,40E-11
Phvul.011G161000.1.p	LRR_1	PF00560.33	Leucine Rich Repeat	CL0022	275	297	275	297	1	23	23	100	9,69	1.1	0
Phvul.011G161000.1.p	LRR_1	PF00560.33	Leucine Rich Repeat	CL0022	323	345	323	344	1	22	23	95,65	11,01	0,54	0
Phvul.011G161000.1.p	LRRNT_2	PF08263.12	Leucine rich repeat N-terminal domain		35	73	36	73	2	41	41	97,56	25,32	1,40E-05	4,60E-09
Phvul.011G166400.1.p	Pkinase	PF00069.25	Protein kinase domain	CL0016	770	1043	773	1042	4	258	264	96,59	151,77	2,30E-44	7,60E-48
Phvul.011G166400.1.p	LRR_8	PF13855.6	Leucine rich repeat	CL0022	602	661	604	660	3	60	61	95,08	27,94	1,40E-06	4,70E-10
Phvul.011G166400.1.p	LRR_1	PF00560.33	Leucine Rich Repeat	CL0022	90	112	90	112	1	23	23	100	10,68	0,69	0
Phvul.011G166400.1.p	LRR_1	PF00560.33	Leucine Rich Repeat	CL0022	115	136	115	136	2	23	23	95,65	9,48	1.1	0
Phvul.011G166400.1.p	LRR_1	PF00560.33	Leucine Rich Repeat	CL0022	387	408	387	407	1	21	23	91,3	9,72	1.1	0
Phvul.011G166400.1.p	LRRNT_2	PF08263.12	Leucine rich repeat N-terminal domain		21	62	22	62	2	41	41	97,56	31,62	1,50E-07	4,90E-11
Phvul.011G182300.1.p	Pkinase	PF00069.25	Protein kinase domain	CL0016	784	1055	785	1053	2	260	264	98,11	166,77	6,00E-49	2,00E-52
Phvul.011G182300.1.p	LRR_8	PF13855.6	Leucine rich repeat	CL0022	130	190	130	190	1	61	61	100	27,4	2,10E-06	7,00E-10
Phvul.011G182300.1.p	LRR_8	PF13855.6	Leucine rich repeat	CL0022	322	382	323	382	2	61	61	98,36	32,83	4,20E-08	1,40E-11
Phvul.011G182300.1.p	LRR_8	PF13855.6	Leucine rich repeat	CL0022	466	526	466	526	1	61	61	100	27,26	2,30E-06	7,70E-10
Phvul.011G182300.1.p	LRR_1	PF00560.33	Leucine Rich Repeat	CL0022	227	249	227	249	1	23	23	100	15,01	26	8,80E-06
Phvul.011G182300.1.p	LRRNT_2	PF08263.12	Leucine rich repeat N-terminal domain		39	78	41	78	3	41	41	95,12	32,9	5,80E-08	2,00E-11
Phvul.011G185500.1.p	Pkinase	PF00069.25	Protein kinase domain	CL0016	537	810	542	805	6	259	264	96,21	52,34	4,90E-14	1,10E-17
Phvul.011G185500.1.p	LRR_8	PF13855.6	Leucine rich repeat	CL0022	154	214	154	214	1	61	61	100	32,12	7,00E-08	1,60E-11
