# Supplementary material for: Genome-wide analysis and characterization of the LRR-RLK gene family provides insights into anthracnose resistance in common bean
Source: Sci Rep. 2023 Aug 18;13:13455. doi: 10.1038/s41598-023-40054-3 (PMC10439169; doi:10.1038/s41598-023-40054-3)
Supplement: Supplementary file 9 — Supplementary Table S2. [file 41598_2023_40054_MOESM9_ESM.xlsx]

## Sheet: Table S2
Table S2. Subfamily classification of 230 PvLRR-RLKs.
Protein ID	HMMER results
	Kinase subfamily	Score-Full	Score-Env	Evalue-Full	Evalue-Env
Phvul.001G014400.1.p	RLK-Pelle_LRR-XIV	412,3	411,5	5,80E-125	9,90E-125
Phvul.001G038400.1.p	RLK-Pelle_LRR-XIIIb	496,6	495,8	8,90E-151	1,50E-150
Phvul.001G083300.1.p	RLK-Pelle_LRR-XV	356,4	355,7	2,00E-108	3,30E-108
Phvul.001G115100.1.p	RLK-Pelle_LRR-VI-1	360,9	360,4	2,20E-109	3,20E-109
Phvul.001G134600.1.p	RLK-Pelle_LRR-XI-1	293,4	293	7,30E-89	9,70E-89
Phvul.001G137300.1.p	RLK-Pelle_LRR-XI-1	305	304,6	2,10E-92	2,80E-92
Phvul.001G138500.1.p	RLK-Pelle_LRR-III	272,7	272,4	1,60E-82	2,00E-82
Phvul.001G163700.1.p	RLK-Pelle_LRR-XI-1	319,4	318,9	8,90E-97	1,20E-96
Phvul.001G163800.1.p	RLK-Pelle_LRR-XI-1	316	315,6	9,50E-96	1,20E-95
Phvul.001G165100.1.p	RLK-Pelle_LRR-XI-1	360,3	359,9	2,90E-109	3,80E-109
Phvul.001G174500.1.p	RLK-Pelle_LRR-I-1	376,2	375,7	4,90E-114	6,90E-114
Phvul.001G185400.1.p	RLK-Pelle_LRR-III	339,2	338,8	8,80E-103	1,10E-102
Phvul.001G195500.1.p	RLK-Pelle_LRR-IX	491,1	490,8	4,50E-149	5,80E-149
Phvul.001G245300.1.p	RLK-Pelle_LRR-VI-2	364,3	363,8	2,40E-110	3,30E-110
Phvul.001G246800.2.p	RLK-Pelle_LRR-III	332,5	332,1	9,40E-101	1,30E-100
Phvul.001G252800.1.p	RLK-Pelle_LRR-II	477,7	477,4	5,00E-145	6,50E-145
Phvul.001G265500.1.p	RLK-Pelle_LRR-IX	520,6	520,1	4,60E-158	6,60E-158
Phvul.002G007600.1.p	RLK-Pelle_LRR-XI-1	382,8	382,5	4,00E-116	5,20E-116
Phvul.002G007800.1.p	RLK-Pelle_LRR-XI-1	366,9	366,5	2,90E-111	3,80E-111
Phvul.002G060200.1.p	RLK-Pelle_LRR-IV	417,8	417,4	8,10E-127	1,10E-126
Phvul.002G064400.1.p	RLK-Pelle_LRR-II	485,1	484,8	2,80E-147	3,50E-147
Phvul.002G111100.1.p	RLK-Pelle_LRR-VII-3	399	398,5	2,20E-121	3,10E-121
Phvul.002G123200.1.p	RLK-Pelle_LRR-XII-1	353,4	352,9	2,90E-107	4,20E-107
Phvul.002G123500.1.p	RLK-Pelle_LRR-XII-1	340,6	340,1	2,40E-103	3,50E-103
Phvul.002G125100.1.p	RLK-Pelle_LRR-XIIIa	439,7	439,4	2,20E-133	2,80E-133
Phvul.002G127800.1.p	RLK-Pelle_LRR-XII-1	343,8	343,3	2,50E-104	3,70E-104
Phvul.002G143400.1.p	RLK-Pelle_LRR-I-1	364,3	363,7	2,10E-110	3,20E-110
Phvul.002G152100.1.p	RLK-Pelle_LRR-VII-1	403	402,5	3,60E-122	5,00E-122
Phvul.002G156600.1.p	RLK-Pelle_LRR-VI-2	331,7	331	2,10E-100	3,40E-100
Phvul.002G162400.1.p	RLK-Pelle_LRR-III	357,8	357,3	1,80E-108	2,70E-108
Phvul.002G184800.1.p	RLK-Pelle_LRR-Xb-1	399,5	398,9	3,70E-121	5,40E-121
Phvul.002G187300.1.p	RLK-Pelle_LRR-XI-1	340	339,4	4,60E-103	7,10E-103
Phvul.002G196200.1.p	RLK-Pelle_LRR-XII-1	256,1	255,2	1,60E-77	2,90E-77
Phvul.002G206900.1.p	RLK-Pelle_LRR-II	473,5	473,1	9,60E-144	1,30E-143
Phvul.002G207000.1.p	RLK-Pelle_LRR-II	498,8	498,3	1,90E-151	2,70E-151
Phvul.002G215100.1.p	RLK-Pelle_LRR-XII-1	314,4	313,8	2,40E-95	3,70E-95
Phvul.002G217900.1.p	RLK-Pelle_LRR-Xa	216,2	209,2	2,40E-65	3,40E-63
Phvul.002G224200.1.p	RLK-Pelle_LRR-V	422,1	421,7	5,00E-128	6,50E-128
Phvul.002G232600.1.p	RLK-Pelle_LRR-XI-1	368,2	367,8	1,20E-111	1,50E-111
Phvul.002G238900.2.p	RLK-Pelle_LRR-VI-2	387,9	387,3	1,50E-117	2,20E-117
Phvul.002G239400.1.p	RLK-Pelle_LRR-VII-2	317,1	229,2	4,90E-96	3,00E-69
Phvul.002G251400.1.p	RLK-Pelle_LRR-XII-1	317,8	317,2	2,20E-96	3,40E-96
Phvul.002G257000.1.p	RLK-Pelle_LRR-II	484	483,6	6,10E-147	8,00E-147
Phvul.002G276900.1.p	RLK-Pelle_LRR-II	455,5	455	3,10E-138	4,20E-138
Phvul.002G287900.1.p	RLK-Pelle_LRR-VI-2	329,3	328,5	1,10E-99	2,00E-99
Phvul.002G295600.1.p	RLK-Pelle_LRR-III	356,5	356,1	4,60E-108	6,00E-108
Phvul.002G302600.1.p	RLK-Pelle_LRR-III	305,7	305,3	1,40E-92	1,90E-92
Phvul.002G324600.1.p	RLK-Pelle_LRR-IX	495,8	495,4	1,60E-150	2,30E-150
Phvul.002G331400.1.p	RLK-Pelle_LRR-III	366,8	366,4	3,30E-111	4,20E-111
Phvul.003G015800.1.p	RLK-Pelle_LRR-IX	503,5	503	7,40E-153	1,10E-152
Phvul.003G029700.1.p	RLK-Pelle_LRR-III	327,8	327,4	2,50E-99	3,30E-99
Phvul.003G040200.1.p	RLK-Pelle_LRR-XI-1	359,5	359	5,30E-109	7,20E-109
Phvul.003G044400.1.p	RLK-Pelle_LRR-II	482,5	482,1	1,80E-146	2,40E-146
Phvul.003G068400.1.p	RLK-Pelle_LRR-VI-1	303,9	303,9	5,20E-92	5,20E-92
Phvul.003G090000.1.p	RLK-Pelle_LRR-VIII-1	410,2	409,7	2,10E-124	2,90E-124
Phvul.003G129400.1.p	RLK-Pelle_LRR-III	291,8	291,4	2,50E-88	3,20E-88
Phvul.003G152900.1.p	RLK-Pelle_LRR-II	463,5	463,2	1,10E-140	1,40E-140
Phvul.003G154000.1.p	RLK-Pelle_LRR-XII-1	278,3	277,8	2,50E-84	3,80E-84
Phvul.003G156366.1.p	RLK-Pelle_LRR-VII-2	444,2	443,8	8,90E-135	1,20E-134
Phvul.003G159700.1.p	RLK-Pelle_LRR-III	369,1	368,8	6,30E-112	8,10E-112
Phvul.003G187200.1.p	RLK-Pelle_LRR-Xb-2	442,8	442,4	2,80E-134	3,80E-134
Phvul.003G193100.1.p	RLK-Pelle_LRR-XIIIa	422	421,6	5,70E-128	7,40E-128
Phvul.003G203100.1.p	RLK-Pelle_LRR-XI-1	337	336,6	3,70E-102	5,00E-102
Phvul.003G214800.1.p	RLK-Pelle_LRR-IV	384,3	383,8	1,30E-116	1,80E-116
Phvul.003G231350.1.p	RLK-Pelle_LRR-XI-1	385,4	385	6,40E-117	8,40E-117
Phvul.003G231400.1.p	RLK-Pelle_LRR-XI-1	385,4	385	6,40E-117	8,40E-117
Phvul.003G240400.1.p	RLK-Pelle_LRR-III	257,5	257	6,90E-78	1,00E-77
Phvul.003G241400.1.p	RLK-Pelle_LRR-III	279,6	277,1	1,30E-84	7,50E-84
Phvul.003G260300.1.p	RLK-Pelle_LRR-VII-3	394,4	393,9	5,50E-120	7,90E-120
Phvul.003G273700.1.p	RLK-Pelle_LRR-VIII-1	444,5	444	7,30E-135	1,10E-134
Phvul.004G023700.1.p	RLK-Pelle_LRR-Xa	412,6	412,3	2,80E-125	3,60E-125
Phvul.004G037500.2.p	RLK-Pelle_LRR-XV	412,5	411,9	1,40E-125	2,00E-125
Phvul.004G037600.2.p	RLK-Pelle_LRR-XV	408,9	408,3	1,70E-124	2,50E-124
Phvul.004G046800.1.p	RLK-Pelle_LRR-II	484,2	483,7	5,50E-147	7,70E-147
Phvul.004G055400.1.p	RLK-Pelle_LRR-VI-1	322,6	321,7	1,10E-97	2,00E-97
Phvul.004G072600.1.p	RLK-Pelle_LRR-VI-1	329,9	329	6,00E-100	1,20E-99
Phvul.004G084688.1.p	RLK-Pelle_LRR-XI-1	247,4	246,8	8,00E-75	1,20E-74
Phvul.004G086300.1.p	RLK-Pelle_LRR-II	508,7	508,4	1,80E-154	2,20E-154
Phvul.004G126100.1.p	RLK-Pelle_LRR-XIIIb	482,5	481,9	1,80E-146	2,60E-146
Phvul.004G128100.1.p	RLK-Pelle_LRR-IV	431,9	431,5	4,10E-131	5,30E-131
Phvul.004G136500.1.p	RLK-Pelle_LRR-XI-1	321,4	321	2,10E-97	2,80E-97
Phvul.004G149100.1.p	RLK-Pelle_LRR-III	366,6	366,3	3,60E-111	4,50E-111
Phvul.004G173300.1.p	RLK-Pelle_LRR-I-1	361,5	360,9	1,50E-109	2,20E-109
Phvul.004G175700.1.p	RLK-Pelle_LRR-XI-1	337,7	337,3	2,30E-102	3,10E-102
Phvul.004G175800.1.p	RLK-Pelle_LRR-XI-1	332,9	332,4	6,70E-101	9,60E-101
Phvul.004G175900.1.p	RLK-Pelle_LRR-XI-1	329,7	329,2	6,20E-100	8,90E-100
Phvul.004G177900.1.p	RLK-Pelle_LRR-III	294,2	293,9	4,40E-89	5,80E-89
Phvul.005G005900.1.p	RLK-Pelle_LRR-Xb-1	410,4	409,9	1,80E-124	2,40E-124
Phvul.005G054300.1.p	RLK-Pelle_LRR-XI-1	374,6	374,1	1,30E-113	1,80E-113
Phvul.005G073800.1.p	RLK-Pelle_LRR-Xb-1	417,9	417,4	9,20E-127	1,30E-126
Phvul.005G100400.1.p	RLK-Pelle_LRR-XI-1	373,4	373	3,10E-113	4,00E-113
Phvul.005G106800.1.p	RLK-Pelle_LRR-V	446,4	445,9	1,90E-135	2,70E-135
Phvul.005G120300.1.p	RLK-Pelle_LRR-IX	477,2	476,8	7,80E-145	1,10E-144
Phvul.005G162000.1.p	RLK-Pelle_LRR-I-1	375,8	375,4	6,40E-114	8,60E-114
Phvul.005G162100.1.p	RLK-Pelle_LRR-I-1	396,2	395,5	3,80E-120	6,40E-120
Phvul.005G162400.1.p	RLK-Pelle_LRR-I-1	394,8	394,2	1,00E-119	1,60E-119
Phvul.005G162500.1.p	RLK-Pelle_LRR-I-1	397,8	397,2	1,20E-120	1,90E-120
Phvul.005G162600.1.p	RLK-Pelle_LRR-I-1	384,9	384,2	1,00E-116	1,70E-116
Phvul.005G163000.1.p	RLK-Pelle_LRR-I-1	389,4	388,7	4,60E-118	7,30E-118
Phvul.005G163100.1.p	RLK-Pelle_LRR-I-1	398,4	397,6	8,10E-121	1,40E-120
Phvul.005G163500.1.p	RLK-Pelle_LRR-I-1	394,9	394,3	9,60E-120	1,50E-119
Phvul.005G163800.2.p	RLK-Pelle_LRR-I-1	381,4	380,7	1,30E-115	2,00E-115
Phvul.005G164000.1.p	RLK-Pelle_LRR-I-1	391,7	391,1	9,10E-119	1,30E-118
Phvul.005G164100.1.p	RLK-Pelle_LRR-I-1	389,4	388,8	4,60E-118	6,80E-118
Phvul.005G164200.1.p	RLK-Pelle_LRR-I-1	329,3	327,7	1,00E-99	3,10E-99
Phvul.005G164300.1.p	RLK-Pelle_LRR-I-1	391,5	391	1,10E-118	1,50E-118
Phvul.005G164500.1.p	RLK-Pelle_LRR-I-1	390,9	390,3	1,50E-118	2,50E-118
Phvul.005G164700.1.p	RLK-Pelle_LRR-I-1	388,6	388	7,90E-118	1,20E-117
Phvul.005G183300.1.p	RLK-Pelle_LRR-XII-1	292,3	291,8	1,40E-88	2,00E-88
Phvul.005G184700.1.p	RLK-Pelle_LRR-XI-1	321,8	321,3	1,60E-97	2,30E-97
Phvul.005G185800.1.p	RLK-Pelle_LRR-III	302,1	301,7	1,80E-91	2,40E-91
Phvul.006G029000.1.p	RLK-Pelle_LRR-XI-1	367,2	366,8	2,40E-111	3,10E-111
Phvul.006G059284.1.p	RLK-Pelle_LRR-XI-1	326,5	326,1	6,10E-99	8,10E-99
Phvul.006G071600.1.p	RLK-Pelle_LRR-VI-2	366,9	366,4	3,90E-111	5,50E-111
Phvul.006G080200.1.p	RLK-Pelle_LRR-III	370,3	370	2,80E-112	3,50E-112
Phvul.006G080500.1.p	RLK-Pelle_LRR-VIII-1	432	431,5	4,70E-131	6,80E-131
Phvul.006G127700.1.p	RLK-Pelle_LRR-III	280,9	280,5	5,00E-85	6,80E-85
Phvul.006G146100.1.p	RLK-Pelle_LRR-V	469,3	468,8	2,00E-142	2,70E-142
Phvul.006G174400.1.p	RLK-Pelle_LRR-II	457,5	457,2	7,50E-139	9,50E-139
Phvul.006G174700.1.p	RLK-Pelle_LRR-VII-2	322	318,6	1,50E-97	1,70E-96
Phvul.006G175100.1.p	RLK-Pelle_LRR-VI-2	367	366,6	3,50E-111	4,70E-111
Phvul.006G180200.1.p	RLK-Pelle_LRR-VIII-1	417,2	416,8	1,60E-126	2,10E-126
Phvul.006G181800.2.p	RLK-Pelle_LRR-XI-1	366,7	366,4	3,30E-111	4,20E-111
Phvul.006G189800.1.p	RLK-Pelle_LRR-V	424	423,5	1,30E-128	1,80E-128
Phvul.006G197000.1.p	RLK-Pelle_LRR-Xa	203,1	200	2,50E-61	2,10E-60
Phvul.006G198200.1.p	RLK-Pelle_LRR-XI-1	339,8	339,4	5,30E-103	6,90E-103
Phvul.006G208100.1.p	RLK-Pelle_LRR-II	502,7	502,3	1,30E-152	1,70E-152
Phvul.007G029900.1.p	RLK-Pelle_LRR-III	354,1	353,7	2,50E-107	3,20E-107
Phvul.007G032100.1.p	RLK-Pelle_LRR-III	318,2	317,8	2,20E-96	2,90E-96
Phvul.007G040400.1.p	RLK-Pelle_LRR-III	269,3	268,8	1,80E-81	2,60E-81
Phvul.007G063200.1.p	RLK-Pelle_LRR-XIIIb	492,2	491,8	2,00E-149	2,70E-149
Phvul.007G067700.1.p	RLK-Pelle_LRR-Xb-1	422,1	421,3	4,70E-128	8,40E-128
Phvul.007G084400.1.p	RLK-Pelle_LRR-XI-1	373,7	373,3	2,40E-113	3,30E-113
Phvul.007G086800.1.p	RLK-Pelle_LRR-II	514,3	514	3,40E-156	4,20E-156
Phvul.007G112100.1.p	RLK-Pelle_LRR-IV	419,3	418,9	2,80E-127	3,70E-127
Phvul.007G137800.1.p	RLK-Pelle_LRR-XI-1	330,3	329,9	4,10E-100	5,60E-100
Phvul.007G153400.1.p	RLK-Pelle_LRR-XI-1	356,7	356,3	3,60E-108	4,80E-108
Phvul.007G163000.1.p	RLK-Pelle_LRR-I-1	378,9	378,5	7,10E-115	9,60E-115
Phvul.007G221800.1.p	RLK-Pelle_LRR-XI-1	385,5	385	6,30E-117	8,50E-117
Phvul.007G224300.1.p	RLK-Pelle_LRR-III	344,7	344,3	1,80E-104	2,30E-104
Phvul.007G258000.1.p	RLK-Pelle_LRR-V	370,2	369,7	3,20E-112	4,40E-112
Phvul.007G268200.1.p	RLK-Pelle_LRR-IX	486,1	485,7	1,50E-147	2,00E-147
Phvul.008G017400.1.p	RLK-Pelle_LRR-VII-1	408,7	408,2	6,70E-124	9,50E-124
Phvul.008G022700.1.p	RLK-Pelle_LRR-II	488,4	488	2,90E-148	3,70E-148
Phvul.008G044400.1.p	RLK-Pelle_LRR-XI-1	285,4	284,8	2,10E-86	3,00E-86
Phvul.008G044600.1.p	RLK-Pelle_LRR-XI-1	290,6	290,2	5,20E-88	7,20E-88
Phvul.008G045200.1.p	RLK-Pelle_LRR-XI-1	294,8	294,4	2,70E-89	3,60E-89
Phvul.008G047600.1.p	RLK-Pelle_LRR-XI-1	297,4	296,9	4,60E-90	6,30E-90
Phvul.008G047800.1.p	RLK-Pelle_LRR-XI-1	304,5	304	3,20E-92	4,30E-92
Phvul.008G050700.1.p	RLK-Pelle_LRR-Xa	436	435,5	2,10E-132	2,90E-132
Phvul.008G079800.1.p	RLK-Pelle_LRR-VIII-1	410,3	409,8	1,90E-124	2,80E-124
Phvul.008G080500.1.p	RLK-Pelle_LRR-III	352,9	352,5	5,60E-107	7,50E-107
Phvul.008G082500.1.p	RLK-Pelle_LRR-VII-1	412,5	412,1	4,50E-125	6,20E-125
Phvul.008G093000.1.p	RLK-Pelle_LRR-III	315,9	315,5	1,10E-95	1,40E-95
Phvul.008G093200.1.p	RLK-Pelle_LRR-XII-1	346	345,4	5,20E-105	8,50E-105
Phvul.008G105600.1.p	RLK-Pelle_LRR-XII-1	344	343,4	2,20E-104	3,30E-104
Phvul.008G106500.1.p	RLK-Pelle_LRR-XI-1	298,9	298,4	1,50E-90	2,20E-90
Phvul.008G122200.1.p	RLK-Pelle_LRR-XI-1	355	354,4	1,20E-107	1,90E-107
Phvul.008G146000.1.p	RLK-Pelle_LRR-XI-1	307,5	307,2	3,60E-93	4,60E-93
Phvul.008G146600.1.p	RLK-Pelle_LRR-XI-1	307,3	306,9	4,30E-93	5,60E-93
Phvul.008G152500.1.p	RLK-Pelle_LRR-III	258,1	257,2	4,80E-78	9,00E-78
Phvul.008G154200.1.p	RLK-Pelle_LRR-IV	370,8	370,4	1,70E-112	2,20E-112
Phvul.008G159500.1.p	RLK-Pelle_LRR-XI-1	340,9	340,3	2,50E-103	3,60E-103
Phvul.008G160700.1.p	RLK-Pelle_LRR-III	353,6	353	3,30E-107	5,20E-107
Phvul.008G164300.1.p	RLK-Pelle_LRR-I-1	355,9	355,4	7,40E-108	1,10E-107
Phvul.008G186900.1.p	RLK-Pelle_LRR-III	358,8	358,3	9,20E-109	1,30E-108
Phvul.008G212900.1.p	RLK-Pelle_LRR-XI-1	289,8	289,3	9,40E-88	1,30E-87
Phvul.008G213200.1.p	RLK-Pelle_LRR-XI-1	283,8	283,4	6,30E-86	8,60E-86
Phvul.008G220100.1.p	RLK-Pelle_LRR-III	334	333,6	3,40E-101	4,40E-101
Phvul.008G221900.1.p	RLK-Pelle_LRR-VI-2	364,6	364,2	1,90E-110	2,50E-110
Phvul.008G224900.1.p	RLK-Pelle_LRR-XII-1	301,6	301,2	1,90E-91	2,70E-91
Phvul.008G225000.1.p	RLK-Pelle_LRR-XII-1	320,3	319,9	3,70E-97	5,30E-97
Phvul.008G236900.1.p	RLK-Pelle_LRR-III	354,1	353,6	2,50E-107	3,50E-107
Phvul.008G238600.2.p	RLK-Pelle_LRR-IX	531,8	531,4	1,70E-161	2,30E-161
Phvul.008G244400.1.p	RLK-Pelle_LRR-VIII-1	408,5	408,1	7,00E-124	9,30E-124
Phvul.008G245000.1.p	RLK-Pelle_LRR-VIII-1	326,6	326,2	6,50E-99	9,00E-99
Phvul.008G245600.1.p	RLK-Pelle_LRR-VIII-1	412,6	412,2	3,80E-125	5,20E-125
Phvul.008G245900.1.p	RLK-Pelle_LRR-III	374,4	374	1,60E-113	2,10E-113
Phvul.008G258700.1.p	RLK-Pelle_LRR-VI-2	371,5	371,2	1,50E-112	1,90E-112
Phvul.008G275000.1.p	RLK-Pelle_LRR-III	230,9	230,2	9,50E-70	1,50E-69
Phvul.008G281500.3.p	RLK-Pelle_LRR-XI-1	325,9	325,5	9,00E-99	1,20E-98
Phvul.009G014500.1.p	RLK-Pelle_LRR-VII-3	393,7	393,2	9,00E-120	1,30E-119
Phvul.009G023800.1.p	RLK-Pelle_LRR-XIV	450,5	450	1,30E-136	1,80E-136
Phvul.009G042300.1.p	RLK-Pelle_LRR-III	360	359,6	3,80E-109	5,00E-109
Phvul.009G043600.2.p	RLK-Pelle_LRR-VII-1	431,9	431,4	5,40E-131	7,60E-131
Phvul.009G046600.1.p	RLK-Pelle_LRR-XII-1	340,3	339,7	3,00E-103	4,50E-103
Phvul.009G046900.1.p	RLK-Pelle_LRR-XII-1	339,9	339,3	4,00E-103	6,20E-103
Phvul.009G067200.1.p	RLK-Pelle_LRR-III	286,5	283,9	1,00E-86	6,20E-86
Phvul.009G103100.1.p	RLK-Pelle_LRR-III	300,1	299,8	7,00E-91	9,20E-91
Phvul.009G112200.1.p	RLK-Pelle_LRR-XI-1	350,1	349,5	3,90E-106	5,90E-106
Phvul.009G114400.1.p	RLK-Pelle_LRR-XI-1	355,7	355,3	7,60E-108	9,90E-108
Phvul.009G114500.1.p	RLK-Pelle_LRR-XI-1	345,3	344,8	1,10E-104	1,50E-104
Phvul.009G136200.1.p	RLK-Pelle_LRR-XI-1	344,6	344,2	1,70E-104	2,50E-104
Phvul.009G136800.1.p	RLK-Pelle_LRR-III	347,2	346,9	3,00E-105	3,90E-105
Phvul.009G138532.1.p	RLK-Pelle_LRR-Xb-1	414,3	413,9	1,10E-125	1,50E-125
Phvul.009G140500.1.p	RLK-Pelle_LRR-III	262,3	261,8	2,40E-79	3,50E-79
Phvul.009G167600.1.p	RLK-Pelle_LRR-VI-1	323,3	322,7	6,30E-98	9,70E-98
Phvul.009G171200.1.p	RLK-Pelle_LRR-XI-2	335,1	334,6	1,10E-101	1,60E-101
Phvul.009G184500.2.p	RLK-Pelle_LRR-Xb-2	466,7	466,3	1,40E-141	1,90E-141
Phvul.009G190400.1.p	RLK-Pelle_LRR-XIIIa	428,3	428	6,60E-130	8,50E-130
Phvul.009G195900.1.p	RLK-Pelle_LRR-VII-2	433	432,3	2,30E-131	3,70E-131
Phvul.009G208500.1.p	RLK-Pelle_LRR-XI-1	163,1	162,5	3,90E-49	6,10E-49
Phvul.009G209200.1.p	RLK-Pelle_LRR-XII-1	344,1	343,3	2,10E-104	3,50E-104
Phvul.009G225700.1.p	RLK-Pelle_LRR-III	299,9	299,5	8,10E-91	1,10E-90
Phvul.009G244600.1.p	RLK-Pelle_LRR-XI-1	340	339,4	4,60E-103	6,80E-103
Phvul.009G260500.1.p	RLK-Pelle_LRR-Xb-1	427,8	427,3	8,60E-130	1,20E-129
Phvul.009G260900.1.p	RLK-Pelle_LRR-V	453,1	452,6	1,70E-137	2,40E-137
Phvul.010G018300.1.p	RLK-Pelle_LRR-I-1	345,6	345,2	1,00E-104	1,40E-104
Phvul.010G064300.1.p	RLK-Pelle_LRR-III	336,7	336,3	4,90E-102	6,40E-102
Phvul.010G064900.1.p	RLK-Pelle_LRR-III	312,8	312,5	9,60E-95	1,20E-94
Phvul.010G070400.1.p	RLK-Pelle_LRR-VII-1	407,1	406,7	2,00E-123	2,70E-123
Phvul.010G082400.1.p	RLK-Pelle_LRR-XI-1	305,1	304,7	2,00E-92	2,70E-92
Phvul.010G082800.1.p	RLK-Pelle_LRR-XI-1	262,6	262,1	1,80E-79	2,70E-79
Phvul.010G122100.1.p	RLK-Pelle_LRR-V	456,1	455,7	2,10E-138	2,80E-138
Phvul.010G127500.1.p	RLK-Pelle_LRR-III	281,5	281,2	3,30E-85	4,30E-85
Phvul.010G165200.1.p	RLK-Pelle_LRR-V	408,8	408,3	5,40E-124	7,60E-124
Phvul.011G003200.1.p	RLK-Pelle_LRR-XI-1	336,3	335,9	6,30E-102	8,20E-102
Phvul.011G007200.1.p	RLK-Pelle_LRR-XI-1	374,6	373,6	1,30E-113	2,60E-113
Phvul.011G007800.1.p	RLK-Pelle_LRR-XI-1	266,1	265,8	1,60E-80	2,00E-80
Phvul.011G007900.1.p	RLK-Pelle_LRR-XI-1	297,9	297,3	3,20E-90	4,70E-90
Phvul.011G008100.1.p	RLK-Pelle_LRR-XI-1	297,5	297,1	4,10E-90	5,40E-90
Phvul.011G033000.2.p	RLK-Pelle_LRR-III	313	312,7	8,20E-95	1,10E-94
Phvul.011G042000.1.p	RLK-Pelle_LRR-XI-1	351,2	350,8	1,70E-106	2,30E-106
Phvul.011G112700.1.p	RLK-Pelle_LRR-V	440,7	440,3	1,00E-133	1,40E-133
Phvul.011G123500.1.p	RLK-Pelle_LRR-XI-1	366,5	366,1	3,90E-111	5,00E-111
Phvul.011G161000.1.p	RLK-Pelle_LRR-Xb-1	415,3	413,4	5,70E-126	2,10E-125
Phvul.011G166400.1.p	RLK-Pelle_LRR-XI-1	310,9	310,5	3,50E-94	4,60E-94
Phvul.011G182300.1.p	RLK-Pelle_LRR-XI-1	295,2	294,6	2,00E-89	3,10E-89
Phvul.011G185500.1.p	RLK-Pelle_LRR-VI-1	309,1	308,3	1,40E-93	2,40E-93
