# Supplementary material for: Genome-wide analysis and characterization of the LRR-RLK gene family provides insights into anthracnose resistance in common bean
Source: Sci Rep. 2023 Aug 18;13:13455. doi: 10.1038/s41598-023-40054-3 (PMC10439169; doi:10.1038/s41598-023-40054-3)
Supplement: Supplementary file 10 — Supplementary Table S3. [file 41598_2023_40054_MOESM10_ESM.xlsx]

## Sheet: Table S3
Table S3. Bean 230 LRR-RLKs compositional analyses.
Protein ID	Tamanho (nº aa)	ExPASy analysis		CELLO
		Theoretical pI	Molecular weight (average)	Subcellular prediction
Phvul.001G014400.1.p	859	8,16	94074,65	PlasmaMembrane
Phvul.001G038400.1.p	979	5,91	107421,66	Extracellular, Nuclear
Phvul.001G083300.1.p	1055	7,09	115053,71	Extracellular, PlasmaMembrane
Phvul.001G115100.1.p	781	7,87	86468,85	PlasmaMembrane
Phvul.001G134600.1.p	887	5,8	97330,04	Cytoplasmic, Nuclear
Phvul.001G137300.1.p	884	6,25	95771,87	PlasmaMembrane
Phvul.001G138500.1.p	653	6,51	70656,68	Chloroplast
Phvul.001G163700.1.p	1239	6,01	135500,28	PlasmaMembrane, Nuclear
Phvul.001G163800.1.p	1229	5,72	134748,41	PlasmaMembrane, Nuclear
Phvul.001G165100.1.p	1020	6,99	111366,23	PlasmaMembrane
Phvul.001G174500.1.p	930	5,42	103580,56	PlasmaMembrane
Phvul.001G185400.1.p	677	5,95	73515,6	Extracellular
Phvul.001G195500.1.p	942	5,55	102010,5	Cytoplasmic
Phvul.001G245300.1.p	643	6,27	70875,11	Cytoplasmic
Phvul.001G246800.2.p	851	7,87	92424,84	PlasmaMembrane
Phvul.001G252800.1.p	604	5,44	67376,18	Chloroplast, Nuclear
Phvul.001G265500.1.p	931	6,02	99860,19	Extracellular, PlasmaMembrane
Phvul.002G007600.1.p	1005	6	109245,02	Extracellular, PlasmaMembrane
Phvul.002G007800.1.p	974	7,21	107424,26	Extracellular
Phvul.002G060200.1.p	683	6,33	74430	Extracellular
Phvul.002G064400.1.p	623	6,61	68424,29	PlasmaMembrane
Phvul.002G111100.1.p	1131	5,46	121858,13	Extracellular, PlasmaMembrane
Phvul.002G123200.1.p	1021	6,54	112185,74	Extracellular, PlasmaMembrane, Nuclear
Phvul.002G123500.1.p	1030	8,2	113460,73	PlasmaMembrane
Phvul.002G125100.1.p	595	5,91	65413,91	PlasmaMembrane
Phvul.002G127800.1.p	1006	7,29	110313,22	PlasmaMembrane
Phvul.002G143400.1.p	919	5,29	103150,32	PlasmaMembrane
Phvul.002G152100.1.p	884	5,69	96531,18	PlasmaMembrane
Phvul.002G156600.1.p	663	5,92	74273,07	PlasmaMembrane, Cytoplasmic
Phvul.002G162400.1.p	590	7,98	65320,88	PlasmaMembrane, Chloroplast
Phvul.002G184800.1.p	1132	5,94	123985,41	Extracellular, Nuclear
Phvul.002G187300.1.p	1269	5,49	139189,02	Extracellular, Nuclear
Phvul.002G196200.1.p	1164	6,12	126232,11	PlasmaMembrane, Nuclear
Phvul.002G206900.1.p	618	6,31	69220,61	PlasmaMembrane, Cytoplasmic
Phvul.002G207000.1.p	618	5,55	68765,7	Cytoplasmic
Phvul.002G215100.1.p	1004	5,96	109512,42	PlasmaMembrane
Phvul.002G217900.1.p	611	6,5	68375,41	PlasmaMembrane
Phvul.002G224200.1.p	700	5,76	76873,92	PlasmaMembrane
Phvul.002G232600.1.p	999	5,67	109547,68	Extracellular
Phvul.002G238900.2.p	710	5,94	78510,94	PlasmaMembrane, Cytoplasmic
Phvul.002G239400.1.p	676	8,91	74686,09	PlasmaMembrane
Phvul.002G251400.1.p	1018	5,87	110716,04	PlasmaMembrane
Phvul.002G257000.1.p	610	5,89	68804,9	Cytoplasmic, Chloroplast, Nuclear
Phvul.002G276900.1.p	595	5,98	67215,69	Cytoplasmic, Mitochondrial
Phvul.002G287900.1.p	661	6,56	73590,14	PlasmaMembrane, Cytoplasmic
Phvul.002G295600.1.p	637	6,46	70171,95	Chloroplast
Phvul.002G302600.1.p	619	7,66	69411,67	Chloroplast
Phvul.002G324600.1.p	918	6,71	100414,11	Extracellular, PlasmaMembrane
Phvul.002G331400.1.p	658	6,56	71066,41	Cytoplasmic, Mitochondrial
Phvul.003G015800.1.p	929	6,31	100290,57	Cytoplasmic
Phvul.003G029700.1.p	627	9,2	69313,74	PlasmaMembrane, Chloroplast
Phvul.003G040200.1.p	1131	5,44	122635,46	PlasmaMembrane
Phvul.003G044400.1.p	621	7,96	68697,69	PlasmaMembrane
Phvul.003G068400.1.p	736	9,22	80713,91	PlasmaMembrane
Phvul.003G090000.1.p	956	5,64	105861,99	Nuclear
Phvul.003G129400.1.p	608	8,51	67617,48	PlasmaMembrane
Phvul.003G152900.1.p	634	6,11	69230,64	PlasmaMembrane
Phvul.003G154000.1.p	977	6,57	107593,75	PlasmaMembrane, Nuclear
Phvul.003G156366.1.p	855	5,7	94253,45	Extracellular
Phvul.003G159700.1.p	645	8,67	70017,14	PlasmaMembrane, Chloroplast
Phvul.003G187200.1.p	1094	6,56	121450,25	PlasmaMembrane
Phvul.003G193100.1.p	602	5,61	66696,16	PlasmaMembrane
Phvul.003G203100.1.p	1114	5,4	120505,08	Extracellular, PlasmaMembrane, Nuclear
Phvul.003G214800.1.p	681	6,34	74621,39	Extracellular, PlasmaMembrane
Phvul.003G231350.1.p	1017	6,54	110871,88	Extracellular, PlasmaMembrane
Phvul.003G231400.1.p	1018	6,46	110965,02	Extracellular, PlasmaMembrane
Phvul.003G240400.1.p	752	8,23	82775,66	PlasmaMembrane, Chloroplast
Phvul.003G241400.1.p	634	7,97	69231,3	PlasmaMembrane
Phvul.003G260300.1.p	1154	5,99	125484,6	Extracellular, PlasmaMembrane
Phvul.003G273700.1.p	965	6,11	106401,91	Nuclear
Phvul.004G023700.1.p	606	6,94	67077,09	Chloroplast
Phvul.004G037500.2.p	543	7,97	58839,29	Extracellular, PlasmaMembrane
Phvul.004G037600.2.p	1016	5,45	109980,53	Extracellular, PlasmaMembrane, Nuclear
Phvul.004G046800.1.p	626	6,61	69108,51	Cytoplasmic
Phvul.004G055400.1.p	760	6,38	84023,22	PlasmaMembrane
Phvul.004G072600.1.p	783	8,34	86956,55	PlasmaMembrane
Phvul.004G084688.1.p	947	6,15	103048,36	PlasmaMembrane
Phvul.004G086300.1.p	624	5,46	69232,18	Cytoplasmic
Phvul.004G126100.1.p	989	5,92	109094,48	PlasmaMembrane, Nuclear
Phvul.004G128100.1.p	684	7,13	74421,13	Extracellular
Phvul.004G136500.1.p	1003	6,5	111712,05	PlasmaMembrane
Phvul.004G149100.1.p	673	5,84	72319,27	PlasmaMembrane, Chloroplast
Phvul.004G173300.1.p	896	5,11	100435,48	PlasmaMembrane
Phvul.004G175700.1.p	1011	6,33	112445,32	PlasmaMembrane, Nuclear
Phvul.004G175800.1.p	1016	6,05	113326,26	PlasmaMembrane
Phvul.004G175900.1.p	1005	6,27	112422,82	PlasmaMembrane, Nuclear
Phvul.004G177900.1.p	641	6,05	72042,35	PlasmaMembrane
Phvul.005G005900.1.p	1229	7,46	133944,53	PlasmaMembrane
Phvul.005G054300.1.p	1124	5,52	123793,37	Extracellular, PlasmaMembrane, Nuclear
Phvul.005G073800.1.p	1054	6,49	115394,1	Extracellular, PlasmaMembrane, Nuclear
Phvul.005G100400.1.p	999	6,02	109292,49	Extracellular, PlasmaMembrane
Phvul.005G106800.1.p	807	6,14	88637,53	Nuclear
Phvul.005G120300.1.p	959	5,57	105239,95	PlasmaMembrane
Phvul.005G162000.1.p	915	5,64	102308,08	PlasmaMembrane
Phvul.005G162100.1.p	892	5,76	99500,26	PlasmaMembrane
Phvul.005G162400.1.p	883	6,16	98011,14	PlasmaMembrane
Phvul.005G162500.1.p	882	5,65	98549,7	PlasmaMembrane
Phvul.005G162600.1.p	880	6,24	98631,85	PlasmaMembrane
Phvul.005G163000.1.p	881	5,42	98699,88	PlasmaMembrane
Phvul.005G163100.1.p	887	5,64	99582,39	PlasmaMembrane
Phvul.005G163500.1.p	880	6,08	98323,81	PlasmaMembrane
Phvul.005G163800.2.p	877	5,76	98569,87	PlasmaMembrane
Phvul.005G164000.1.p	879	5,74	98635,48	PlasmaMembrane
Phvul.005G164100.1.p	882	5,97	98550,72	PlasmaMembrane
Phvul.005G164200.1.p	849	5,67	94786,64	PlasmaMembrane
Phvul.005G164300.1.p	877	5,42	99006,43	PlasmaMembrane
Phvul.005G164500.1.p	880	5,87	99108,72	PlasmaMembrane
Phvul.005G164700.1.p	900	6,26	101728,08	PlasmaMembrane
Phvul.005G183300.1.p	945	6,75	104229,92	PlasmaMembrane
Phvul.005G184700.1.p	1084	6,57	119399,16	PlasmaMembrane
Phvul.005G185800.1.p	694	9,23	77044,82	PlasmaMembrane, Mitochondrial
Phvul.006G029000.1.p	1017	8,12	112423,65	Extracellular, PlasmaMembrane, Nuclear
Phvul.006G059284.1.p	1090	5,59	118306,28	PlasmaMembrane, Nuclear
Phvul.006G071600.1.p	678	5,49	75013,56	PlasmaMembrane, Cytoplasmic
Phvul.006G080200.1.p	657	8,39	72002,62	PlasmaMembrane, Chloroplast
Phvul.006G080500.1.p	951	6,36	105177,19	PlasmaMembrane, Nuclear
Phvul.006G127700.1.p	1061	5,64	115855,09	PlasmaMembrane, Nuclear
Phvul.006G146100.1.p	713	5,9	76927,17	PlasmaMembrane
Phvul.006G174400.1.p	620	5,71	68474,58	PlasmaMembrane
Phvul.006G174700.1.p	690	9,4	76125,05	Extracellular, Chloroplast, Nuclear
Phvul.006G175100.1.p	657	5,72	74094,15	PlasmaMembrane
Phvul.006G180200.1.p	930	5,65	102442,15	PlasmaMembrane
Phvul.006G181800.2.p	1001	5,69	109390,28	Extracellular, PlasmaMembrane
Phvul.006G189800.1.p	717	6,13	77656,77	Extracellular, PlasmaMembrane
Phvul.006G197000.1.p	594	5,48	67451,25	PlasmaMembrane
Phvul.006G198200.1.p	968	6,21	105892,85	PlasmaMembrane, Nuclear
Phvul.006G208100.1.p	616	5,41	67961,17	Cytoplasmic, Nuclear
Phvul.007G029900.1.p	667	7,97	72847	Mitochondrial, Chloroplast
Phvul.007G032100.1.p	713	6,23	77663,66	PlasmaMembrane
Phvul.007G040400.1.p	785	6,14	85246,15	PlasmaMembrane, Nuclear
Phvul.007G063200.1.p	989	5,99	109317,28	Extracellular, PlasmaMembrane, Nuclear
Phvul.007G067700.1.p	1290	5,9	140774,43	Extracellular, PlasmaMembrane, Nuclear
Phvul.007G084400.1.p	1081	6,2	117534,41	PlasmaMembrane
Phvul.007G086800.1.p	624	5,47	69045,14	Cytoplasmic
Phvul.007G112100.1.p	676	6,36	73601,19	PlasmaMembrane
Phvul.007G137800.1.p	1088	5,14	119515,5	PlasmaMembrane, Nuclear
Phvul.007G153400.1.p	1019	6,67	111022,22	PlasmaMembrane
Phvul.007G163000.1.p	924	5,9	102811,98	PlasmaMembrane
Phvul.007G221800.1.p	1111	5,96	121985,88	PlasmaMembrane, Nuclear
Phvul.007G224300.1.p	682	6,59	75171,66	PlasmaMembrane
Phvul.007G258000.1.p	735	7,03	81404,38	Extracellular, PlasmaMembrane
Phvul.007G268200.1.p	958	5,51	103698,36	PlasmaMembrane, Chloroplast
Phvul.008G017400.1.p	1018	6,03	111074,83	PlasmaMembrane, Nuclear
Phvul.008G022700.1.p	623	6,66	68957,13	Cytoplasmic
Phvul.008G044400.1.p	731	6,45	82129,58	PlasmaMembrane
Phvul.008G044600.1.p	721	6,48	80497,74	PlasmaMembrane
Phvul.008G045200.1.p	741	6,12	82079,26	PlasmaMembrane
Phvul.008G047600.1.p	778	7,33	85107,88	PlasmaMembrane
Phvul.008G047800.1.p	1063	5,95	116070,08	Extracellular, PlasmaMembrane, Nuclear
Phvul.008G050700.1.p	614	6,05	67467,36	Cytoplasmic
Phvul.008G079800.1.p	956	6,86	106195,46	PlasmaMembrane
Phvul.008G080500.1.p	607	8,27	66917,22	Extracellular, PlasmaMembrane
Phvul.008G082500.1.p	968	5,71	105035,25	PlasmaMembrane, Nuclear
Phvul.008G093000.1.p	707	8,61	76166,2	PlasmaMembrane
Phvul.008G093200.1.p	1069	8,54	119014,15	PlasmaMembrane
Phvul.008G105600.1.p	992	6,43	107803,8	PlasmaMembrane
Phvul.008G106500.1.p	1032	5,9	113951,95	Extracellular, PlasmaMembrane, Nuclear
Phvul.008G122200.1.p	1153	5,38	125587,98	PlasmaMembrane, Nuclear
Phvul.008G146000.1.p	951	5,76	104508,76	Extracellular, Nuclear
Phvul.008G146600.1.p	949	5,96	104033,28	Extracellular, PlasmaMembrane, Nuclear
Phvul.008G152500.1.p	624	6,3	68829,91	PlasmaMembrane
Phvul.008G154200.1.p	661	6,87	72646	PlasmaMembrane
Phvul.008G159500.1.p	1086	5,67	118850,39	PlasmaMembrane
Phvul.008G160700.1.p	623	8,01	68823,83	Chloroplast
Phvul.008G164300.1.p	879	6,14	99243,29	PlasmaMembrane
Phvul.008G186900.1.p	644	7,53	70581,55	PlasmaMembrane
Phvul.008G212900.1.p	1034	8,58	114792,84	PlasmaMembrane, Nuclear
Phvul.008G213200.1.p	1023	6,22	112474,39	PlasmaMembrane, Nuclear
Phvul.008G220100.1.p	834	8,18	90265,16	PlasmaMembrane
Phvul.008G221900.1.p	631	5,94	70487,86	Cytoplasmic
Phvul.008G224900.1.p	1009	7,34	110021,16	PlasmaMembrane
Phvul.008G225000.1.p	1014	8,29	110847,26	Extracellular, PlasmaMembrane
Phvul.008G236900.1.p	644	6,75	70085,61	PlasmaMembrane, Chloroplast
Phvul.008G238600.2.p	951	6,03	103304,63	PlasmaMembrane
Phvul.008G244400.1.p	942	5,64	104436,56	PlasmaMembrane
Phvul.008G245000.1.p	809	7,19	91343,5	PlasmaMembrane
Phvul.008G245600.1.p	944	5,37	104608,22	PlasmaMembrane
Phvul.008G245900.1.p	655	8,87	71812,5	PlasmaMembrane, Chloroplast
Phvul.008G258700.1.p	691	5,6	76073,38	PlasmaMembrane
Phvul.008G275000.1.p	607	6,36	69089,71	Nuclear
Phvul.008G281500.3.p	831	6,46	90525,23	Extracellular, Nuclear
Phvul.009G014500.1.p	1128	6,48	122674,76	PlasmaMembrane
Phvul.009G023800.1.p	904	6,75	98551,51	PlasmaMembrane
Phvul.009G042300.1.p	640	8,85	69635,92	Chloroplast
Phvul.009G043600.2.p	978	6,05	104193,42	PlasmaMembrane, Chloroplast
Phvul.009G046600.1.p	796	7,31	88349,31	PlasmaMembrane, Nuclear
Phvul.009G046900.1.p	993	7,33	109230,17	Extracellular, PlasmaMembrane, Nuclear
Phvul.009G067200.1.p	660	8,49	72758,64	Extracellular, PlasmaMembrane
Phvul.009G103100.1.p	623	6,07	68685,27	Cytoplasmic, Chloroplast
Phvul.009G112200.1.p	1018	7,2	112443,01	PlasmaMembrane
Phvul.009G114400.1.p	959	7,51	106443,73	PlasmaMembrane
Phvul.009G114500.1.p	981	6,72	108687,39	Nuclear
Phvul.009G136200.1.p	1087	5,42	118755,42	PlasmaMembrane
Phvul.009G136800.1.p	626	6,3	68042,87	Chloroplast
Phvul.009G138532.1.p	493	6,61	54433,43	Cytoplasmic, Nuclear
Phvul.009G140500.1.p	1043	6,22	114129,14	PlasmaMembrane, Nuclear
Phvul.009G167600.1.p	763	6,96	84846,39	PlasmaMembrane
Phvul.009G171200.1.p	626	9	69683,78	Mitochondrial
Phvul.009G184500.2.p	1112	7,1	122888,46	Extracellular, PlasmaMembrane, Nuclear
Phvul.009G190400.1.p	605	5,61	67031,45	PlasmaMembrane
Phvul.009G195900.1.p	855	6,16	93965,46	PlasmaMembrane
Phvul.009G208500.1.p	958	6,06	105331,44	PlasmaMembrane
Phvul.009G209200.1.p	1042	7,33	115130,68	PlasmaMembrane
Phvul.009G225700.1.p	605	8,87	67246,65	PlasmaMembrane
Phvul.009G244600.1.p	1193	5,34	130887,29	Extracellular, Nuclear
Phvul.009G260500.1.p	1125	5,88	123437,8	PlasmaMembrane
Phvul.009G260900.1.p	720	5,65	77652,46	Cytoplasmic, Nuclear
Phvul.010G018300.1.p	904	5,72	100402,53	PlasmaMembrane
Phvul.010G064300.1.p	851	8,61	91210,83	PlasmaMembrane
Phvul.010G064900.1.p	713	6,17	77208,86	PlasmaMembrane, Chloroplast
Phvul.010G070400.1.p	982	5,79	107690,92	PlasmaMembrane
Phvul.010G082400.1.p	786	6,59	87811,41	PlasmaMembrane
Phvul.010G082800.1.p	614	5,9	68194,81	PlasmaMembrane
Phvul.010G122100.1.p	718	5,78	77857,69	Cytoplasmic, Nuclear
Phvul.010G127500.1.p	741	5,79	81045,65	Chloroplast
Phvul.010G165200.1.p	689	8,84	75533,89	Nuclear
Phvul.011G003200.1.p	974	6,11	108119,46	PlasmaMembrane
Phvul.011G007200.1.p	1020	6,05	111339,41	PlasmaMembrane, Nuclear
Phvul.011G007800.1.p	756	5,97	83164,76	PlasmaMembrane, Nuclear
Phvul.011G007900.1.p	944	6,37	102845,91	Extracellular, PlasmaMembrane, Nuclear
Phvul.011G008100.1.p	941	6,01	103229,02	Extracellular, Nuclear
Phvul.011G033000.2.p	669	7,01	72260,73	Chloroplast
Phvul.011G042000.1.p	1008	8,31	111706,83	PlasmaMembrane
Phvul.011G112700.1.p	814	6,5	88448,04	PlasmaMembrane, Nuclear
Phvul.011G123500.1.p	989	7,76	109251,4	Extracellular, PlasmaMembrane
Phvul.011G161000.1.p	1052	5,5	115704,54	PlasmaMembrane
Phvul.011G166400.1.p	1043	6,34	116277,56	Nuclear
Phvul.011G182300.1.p	1057	6,31	116048,14	PlasmaMembrane, Nuclear
Phvul.011G185500.1.p	836	8,5	92272,23	PlasmaMembrane, Nuclear
Average	855.729	7.5	73307.7
Median	882	7.5	72847
Variance	32889.6	2.25	636550
