# Supplementary material for: Genome-wide analysis and characterization of the LRR-RLK gene family provides insights into anthracnose resistance in common bean
Source: Sci Rep. 2023 Aug 18;13:13455. doi: 10.1038/s41598-023-40054-3 (PMC10439169; doi:10.1038/s41598-023-40054-3)
Supplement: Supplementary file 11 — Supplementary Table S4. [file 41598_2023_40054_MOESM11_ESM.xlsx]

## Sheet: Table S4
Table S4. Bean 230 LRR-RLKs localizations.
Protein ID	Gene ID	Chromosome	Position start	Position end	Introns
Phvul.001G038400.1.p	Phvul.001G038400	Chr01	4638226	4647093	26
Phvul.001G083300.1.p	Phvul.001G083300	Chr01	12728187	12731568	0
Phvul.001G115100.1.p	Phvul.001G115100	Chr01	29389329	29395712	8
Phvul.001G134600.1.p	Phvul.001G134600	Chr01	37296819	37301040	2
Phvul.001G137300.1.p	Phvul.001G137300	Chr01	37764307	37768044	1
Phvul.001G138500.1.p	Phvul.001G138500	Chr01	37960764	37964501	1
Phvul.001G163700.1.p	Phvul.001G163700	Chr01	41825765	41829893	1
Phvul.001G163800.1.p	Phvul.001G163800	Chr01	41836948	41841061	1
Phvul.001G165100.1.p	Phvul.001G165100	Chr01	41927609	41931116	1
Phvul.001G174500.1.p	Phvul.001G174500	Chr01	43115764	43123172	14
Phvul.001G185400.1.p	Phvul.001G185400	Chr01	44327823	44330316	1
Phvul.001G195500.1.p	Phvul.001G195500	Chr01	45450070	45453686	1
Phvul.001G245300.1.p	Phvul.001G245300	Chr01	49728739	49733441	8
Phvul.001G246800.2.p	Phvul.001G246800	Chr01	49853807	49856701	1
Phvul.001G252800.1.p	Phvul.001G252800	Chr01	50296385	50303522	10
Phvul.001G265500.1.p	Phvul.001G265500	Chr01	51145201	51148970	1
Phvul.002G007600.1.p	Phvul.002G007600	Chr02	836075	840373	1
Phvul.002G007800.1.p	Phvul.002G007800	Chr02	863036	867321	1
Phvul.002G060200.1.p	Phvul.002G060200	Chr02	6625982	6628989	3
Phvul.002G064400.1.p	Phvul.002G064400	Chr02	7760897	7766959	10
Phvul.002G111100.1.p	Phvul.002G111100	Chr02	23785218	23789905	1
Phvul.002G123200.1.p	Phvul.002G123200	Chr02	26178053	26181692	2
Phvul.002G123500.1.p	Phvul.002G123500	Chr02	26216073	26219429	1
Phvul.002G125100.1.p	Phvul.002G125100	Chr02	26397536	26406926	13
Phvul.002G127800.1.p	Phvul.002G127800	Chr02	27016170	27019302	1
Phvul.002G143400.1.p	Phvul.002G143400	Chr02	29172842	29182801	14
Phvul.002G152100.1.p	Phvul.002G152100	Chr02	30583283	30587483	1
Phvul.002G156600.1.p	Phvul.002G156600	Chr02	31129900	31134948	12
Phvul.002G162400.1.p	Phvul.002G162400	Chr02	31706589	31709569	1
Phvul.002G184800.1.p	Phvul.002G184800	Chr02	34581234	34585239	0
Phvul.002G187300.1.p	Phvul.002G187300	Chr02	34985452	34990279	1
Phvul.002G196200.1.p	Phvul.002G196200	Chr02	36081370	36086171	1
Phvul.002G206900.1.p	Phvul.002G206900	Chr02	37348631	37354275	10
Phvul.002G207000.1.p	Phvul.002G207000	Chr02	37359849	37365484	10
Phvul.002G215100.1.p	Phvul.002G215100	Chr02	38362764	38367187	1
Phvul.002G217900.1.p	Phvul.002G217900	Chr02	38718631	38722820	1
Phvul.002G224200.1.p	Phvul.002G224200	Chr02	39567781	39576839	16
Phvul.002G232600.1.p	Phvul.002G232600	Chr02	40542234	40546615	2
Phvul.002G238900.2.p	Phvul.002G238900	Chr02	41055039	41061859	14
Phvul.002G239400.1.p	Phvul.002G239400	Chr02	41114369	41117582	1
Phvul.002G251400.1.p	Phvul.002G251400	Chr02	42363893	42367116	1
Phvul.002G257000.1.p	Phvul.002G257000	Chr02	42932117	42943668	12
Phvul.002G276900.1.p	Phvul.002G276900	Chr02	44653929	44660871	10
Phvul.002G287900.1.p	Phvul.002G287900	Chr02	45711946	45716699	12
Phvul.002G295600.1.p	Phvul.002G295600	Chr02	46470496	46474860	3
Phvul.002G302600.1.p	Phvul.002G302600	Chr02	47080105	47082935	2
Phvul.002G324600.1.p	Phvul.002G324600	Chr02	48956019	48959744	1
Phvul.002G331400.1.p	Phvul.002G331400	Chr02	49528921	49531933	1
Phvul.003G015800.1.p	Phvul.003G015800	Chr03	1566086	1570851	1
Phvul.003G029700.1.p	Phvul.003G029700	Chr03	2982623	2986828	1
Phvul.003G040200.1.p	Phvul.003G040200	Chr03	4463827	4468082	1
Phvul.003G044400.1.p	Phvul.003G044400	Chr03	5191414	5196498	11
Phvul.003G068400.1.p	Phvul.003G068400	Chr03	10299622	10303158	6
Phvul.003G090000.1.p	Phvul.003G090000	Chr03	22302426	22315120	19
Phvul.003G129400.1.p	Phvul.003G129400	Chr03	32362269	32364947	1
Phvul.003G152900.1.p	Phvul.003G152900	Chr03	36779067	36784453	10
Phvul.003G154000.1.p	Phvul.003G154000	Chr03	36948002	36951212	1
Phvul.003G156366.1.p	Phvul.003G156366	Chr03	37209311	37212260	0
Phvul.003G159700.1.p	Phvul.003G159700	Chr03	37734035	37737603	1
Phvul.003G187200.1.p	Phvul.003G187200	Chr03	41080238	41083679	1
Phvul.003G193100.1.p	Phvul.003G193100	Chr03	41696265	41700439	12
Phvul.003G203100.1.p	Phvul.003G203100	Chr03	42855095	42859618	1
Phvul.003G214800.1.p	Phvul.003G214800	Chr03	44157708	44161136	3
Phvul.003G231350.1.p	Phvul.003G231350	Chr03	46406035	46410753	2
Phvul.003G231400.1.p	Phvul.003G231400	Chr03	46419631	46423809	1
Phvul.003G240400.1.p	Phvul.003G240400	Chr03	47472937	47475734	1
Phvul.003G241400.1.p	Phvul.003G241400	Chr03	47578533	47581919	1
Phvul.003G260300.1.p	Phvul.003G260300	Chr03	49981325	49985270	0
Phvul.003G273700.1.p	Phvul.003G273700	Chr03	51102473	51109779	18
Phvul.004G023700.1.p	Phvul.004G023700	Chr04	2738055	2740504	0
Phvul.004G037500.2.p	Phvul.004G037500	Chr04	4360743	4362626	0
Phvul.004G037600.2.p	Phvul.004G037600	Chr04	4358860	4370930	2
Phvul.004G046800.1.p	Phvul.004G046800	Chr04	5664259	5668828	10
Phvul.004G055400.1.p	Phvul.004G055400	Chr04	7468966	7474143	6
Phvul.004G072600.1.p	Phvul.004G072600	Chr04	11809983	11818118	8
Phvul.004G084688.1.p	Phvul.004G084688	Chr04	20392174	20396093	1
Phvul.004G086300.1.p	Phvul.004G086300	Chr04	28351783	28360085	11
Phvul.004G126100.1.p	Phvul.004G126100	Chr04	42184771	42192581	26
Phvul.004G128100.1.p	Phvul.004G128100	Chr04	42429936	42433849	3
Phvul.004G136500.1.p	Phvul.004G136500	Chr04	43625569	43629359	1
Phvul.004G149100.1.p	Phvul.004G149100	Chr04	45103189	45105939	1
Phvul.004G173300.1.p	Phvul.004G173300	Chr04	47568221	47573621	11
Phvul.004G175700.1.p	Phvul.004G175700	Chr04	47838066	47842021	1
Phvul.004G175800.1.p	Phvul.004G175800	Chr04	47844340	47848398	1
Phvul.004G175900.1.p	Phvul.004G175900	Chr04	47853168	47856960	1
Phvul.004G177900.1.p	Phvul.004G177900	Chr04	47985344	47988997	2
Phvul.005G005900.1.p	Phvul.005G005900	Chr05	477302	481602	0
Phvul.005G054300.1.p	Phvul.005G054300	Chr05	7091814	7096161	2
Phvul.005G073800.1.p	Phvul.005G073800	Chr05	13104619	13108391	0
Phvul.005G100400.1.p	Phvul.005G100400	Chr05	31515022	31518569	1
Phvul.005G106800.1.p	Phvul.005G106800	Chr05	32728871	32735331	16
Phvul.005G120300.1.p	Phvul.005G120300	Chr05	35661563	35665586	2
Phvul.005G162000.1.p	Phvul.005G162000	Chr05	38993166	38998348	12
Phvul.005G162100.1.p	Phvul.005G162100	Chr05	38999867	39004502	12
Phvul.005G162400.1.p	Phvul.005G162400	Chr05	39038168	39042473	12
Phvul.005G162500.1.p	Phvul.005G162500	Chr05	39046586	39050880	12
Phvul.005G162600.1.p	Phvul.005G162600	Chr05	39056289	39060693	12
Phvul.005G163000.1.p	Phvul.005G163000	Chr05	39072533	39078166	13
Phvul.005G163100.1.p	Phvul.005G163100	Chr05	39084289	39089255	12
Phvul.005G163500.1.p	Phvul.005G163500	Chr05	39105374	39109602	12
Phvul.005G163800.2.p	Phvul.005G163800	Chr05	39127757	39136117	17
Phvul.005G164000.1.p	Phvul.005G164000	Chr05	39150968	39160065	12
Phvul.005G164100.1.p	Phvul.005G164100	Chr05	39166488	39170563	12
Phvul.005G164200.1.p	Phvul.005G164200	Chr05	39181695	39190531	14
Phvul.005G164300.1.p	Phvul.005G164300	Chr05	39196766	39201557	12
Phvul.005G164500.1.p	Phvul.005G164500	Chr05	39226711	39231448	12
Phvul.005G164700.1.p	Phvul.005G164700	Chr05	39239815	39244615	12
Phvul.005G183300.1.p	Phvul.005G183300	Chr05	40741376	40745048	2
Phvul.005G184700.1.p	Phvul.005G184700	Chr05	40813961	40817872	1
Phvul.005G185800.1.p	Phvul.005G185800	Chr05	40902478	40905319	2
Phvul.006G029000.1.p	Phvul.006G029000	Chr06	10997594	11002161	1
Phvul.006G059284.1.p	Phvul.006G059284	Chr06	16751217	16755165	1
Phvul.006G071600.1.p	Phvul.006G071600	Chr06	18405541	18411122	9
Phvul.006G080200.1.p	Phvul.006G080200	Chr06	19209581	19212129	1
Phvul.006G080500.1.p	Phvul.006G080500	Chr06	19262757	19276195	20
Phvul.006G127700.1.p	Phvul.006G127700	Chr06	23549542	23554823	4
Phvul.006G146100.1.p	Phvul.006G146100	Chr06	25201271	25207673	15
Phvul.006G174400.1.p	Phvul.006G174400	Chr06	27720478	27725007	10
Phvul.006G174700.1.p	Phvul.006G174700	Chr06	27744867	27748186	1
Phvul.006G175100.1.p	Phvul.006G175100	Chr06	27788409	27793985	12
Phvul.006G180200.1.p	Phvul.006G180200	Chr06	28205183	28212318	17
Phvul.006G181800.2.p	Phvul.006G181800	Chr06	28331938	28336524	1
Phvul.006G189800.1.p	Phvul.006G189800	Chr06	28994250	29001020	13
Phvul.006G197000.1.p	Phvul.006G197000	Chr06	29484477	29487016	1
Phvul.006G198200.1.p	Phvul.006G198200	Chr06	29561412	29565341	1
Phvul.006G208100.1.p	Phvul.006G208100	Chr06	30263072	30268639	10
Phvul.007G029900.1.p	Phvul.007G029900	Chr07	2392458	2395563	1
Phvul.007G032100.1.p	Phvul.007G032100	Chr07	2557858	2560564	1
Phvul.007G040400.1.p	Phvul.007G040400	Chr07	3312091	3315269	1
Phvul.007G063200.1.p	Phvul.007G063200	Chr07	5608858	5616443	26
Phvul.007G067700.1.p	Phvul.007G067700	Chr07	6247966	6252224	0
Phvul.007G084400.1.p	Phvul.007G084400	Chr07	8520463	8524925	1
Phvul.007G086800.1.p	Phvul.007G086800	Chr07	8767155	8773906	10
Phvul.007G112100.1.p	Phvul.007G112100	Chr07	20457858	20461046	3
Phvul.007G137800.1.p	Phvul.007G137800	Chr07	21607357	21611070	1
Phvul.007G153400.1.p	Phvul.007G153400	Chr07	25954120	25958028	1
Phvul.007G163000.1.p	Phvul.007G163000	Chr07	27574119	27580848	14
Phvul.007G221800.1.p	Phvul.007G221800	Chr07	34507671	34512670	2
Phvul.007G224300.1.p	Phvul.007G224300	Chr07	34797653	34800270	1
Phvul.007G258000.1.p	Phvul.007G258000	Chr07	37967139	37972555	15
Phvul.007G268200.1.p	Phvul.007G268200	Chr07	38944235	38948252	1
Phvul.008G017400.1.p	Phvul.008G017400	Chr08	1413654	1417468	1
Phvul.008G022700.1.p	Phvul.008G022700	Chr08	1868922	1873520	11
Phvul.008G044400.1.p	Phvul.008G044400	Chr08	3803300	3805717	1
Phvul.008G044600.1.p	Phvul.008G044600	Chr08	3816040	3818494	3
Phvul.008G045200.1.p	Phvul.008G045200	Chr08	3877488	3881785	4
Phvul.008G047600.1.p	Phvul.008G047600	Chr08	4162813	4166419	2
Phvul.008G047800.1.p	Phvul.008G047800	Chr08	4189626	4193394	1
Phvul.008G050700.1.p	Phvul.008G050700	Chr08	4403134	4405911	2
Phvul.008G079800.1.p	Phvul.008G079800	Chr08	7739455	7748208	20
Phvul.008G080500.1.p	Phvul.008G080500	Chr08	7814167	7817503	2
Phvul.008G082500.1.p	Phvul.008G082500	Chr08	8041057	8044847	1
Phvul.008G093000.1.p	Phvul.008G093000	Chr08	9405264	9410274	1
Phvul.008G093200.1.p	Phvul.008G093200	Chr08	9425240	9430269	5
Phvul.008G105600.1.p	Phvul.008G105600	Chr08	11643663	11646782	1
Phvul.008G106500.1.p	Phvul.008G106500	Chr08	11754183	11757722	3
Phvul.008G122200.1.p	Phvul.008G122200	Chr08	17397673	17401925	1
Phvul.008G146000.1.p	Phvul.008G146000	Chr08	34400525	34403827	1
Phvul.008G146600.1.p	Phvul.008G146600	Chr08	33987623	33990983	1
Phvul.008G152500.1.p	Phvul.008G152500	Chr08	32986990	32989252	1
Phvul.008G154200.1.p	Phvul.008G154200	Chr08	32151630	32154323	3
Phvul.008G159500.1.p	Phvul.008G159500	Chr08	46505632	46509310	1
Phvul.008G160700.1.p	Phvul.008G160700	Chr08	46006246	46009751	2
Phvul.008G164300.1.p	Phvul.008G164300	Chr08	44972171	44982191	12
Phvul.008G186900.1.p	Phvul.008G186900	Chr08	52403077	52407104	3
Phvul.008G212900.1.p	Phvul.008G212900	Chr08	56103147	56106647	1
Phvul.008G213200.1.p	Phvul.008G213200	Chr08	56124514	56127788	1
Phvul.008G220100.1.p	Phvul.008G220100	Chr08	56913746	56917062	1
Phvul.008G221900.1.p	Phvul.008G221900	Chr08	57084663	57088780	8
Phvul.008G224900.1.p	Phvul.008G224900	Chr08	57473106	57476649	1
Phvul.008G225000.1.p	Phvul.008G225000	Chr08	57483992	57487333	1
Phvul.008G236900.1.p	Phvul.008G236900	Chr08	58536417	58539759	1
Phvul.008G238600.2.p	Phvul.008G238600	Chr08	58721397	58725862	2
Phvul.008G244400.1.p	Phvul.008G244400	Chr08	59280806	59292740	20
Phvul.008G245000.1.p	Phvul.008G245000	Chr08	59354679	59363239	19
Phvul.008G245600.1.p	Phvul.008G245600	Chr08	59440402	59451041	20
Phvul.008G245900.1.p	Phvul.008G245900	Chr08	59491634	59497103	2
Phvul.008G258700.1.p	Phvul.008G258700	Chr08	60577755	60584633	8
Phvul.008G275000.1.p	Phvul.008G275000	Chr08	61853078	61855595	1
Phvul.008G281500.3.p	Phvul.008G281500	Chr08	62239170	62243094	1
Phvul.009G014500.1.p	Phvul.009G014500	Chr09	2383393	2387527	0
Phvul.009G023800.1.p	Phvul.009G023800	Chr09	5776422	5780992	3
Phvul.009G042300.1.p	Phvul.009G042300	Chr09	8581964	8587010	4
Phvul.009G043600.2.p	Phvul.009G043600	Chr09	8753103	8757716	1
Phvul.009G046600.1.p	Phvul.009G046600	Chr09	9139118	9141845	1
Phvul.009G046900.1.p	Phvul.009G046900	Chr09	9189829	9193072	1
Phvul.009G067200.1.p	Phvul.009G067200	Chr09	11898331	11902085	1
Phvul.009G103100.1.p	Phvul.009G103100	Chr09	16102660	16105000	2
Phvul.009G112200.1.p	Phvul.009G112200	Chr09	17322783	17326375	1
Phvul.009G114400.1.p	Phvul.009G114400	Chr09	17618764	17622817	1
Phvul.009G114500.1.p	Phvul.009G114500	Chr09	17649464	17652898	1
Phvul.009G136200.1.p	Phvul.009G136200	Chr09	20530752	20534645	1
Phvul.009G136800.1.p	Phvul.009G136800	Chr09	20600068	20604156	4
Phvul.009G138532.1.p	Phvul.009G138532	Chr09	20908876	20910619	0
Phvul.009G140500.1.p	Phvul.009G140500	Chr09	21161337	21166717	2
Phvul.009G167600.1.p	Phvul.009G167600	Chr09	24905404	24910439	7
Phvul.009G171200.1.p	Phvul.009G171200	Chr09	25476450	25478809	0
Phvul.009G184500.2.p	Phvul.009G184500	Chr09	27749619	27753581	1
Phvul.009G190400.1.p	Phvul.009G190400	Chr09	28867562	28871867	12
Phvul.009G195900.1.p	Phvul.009G195900	Chr09	29776401	29778968	0
Phvul.009G208500.1.p	Phvul.009G208500	Chr09	31597805	31601410	1
Phvul.009G209200.1.p	Phvul.009G209200	Chr09	31672168	31675778	2
Phvul.009G225700.1.p	Phvul.009G225700	Chr09	34015438	34018072	1
Phvul.009G244600.1.p	Phvul.009G244600	Chr09	36554695	36559474	2
Phvul.009G260500.1.p	Phvul.009G260500	Chr09	38059964	38063904	0
Phvul.009G260900.1.p	Phvul.009G260900	Chr09	38084661	38093144	15
Phvul.010G018300.1.p	Phvul.010G018300	Chr10	2658302	2665823	16
Phvul.010G064300.1.p	Phvul.010G064300	Chr10	12222615	12226016	1
Phvul.010G064900.1.p	Phvul.010G064900	Chr10	12409800	12414655	1
Phvul.010G070400.1.p	Phvul.010G070400	Chr10	31287211	31290338	1
Phvul.010G082400.1.p	Phvul.010G082400	Chr10	22976447	22979476	4
Phvul.010G082800.1.p	Phvul.010G082800	Chr10	23321606	23325697	4
Phvul.010G122100.1.p	Phvul.010G122100	Chr10	40326756	40334908	16
Phvul.010G127500.1.p	Phvul.010G127500	Chr10	40831320	40834127	1
Phvul.010G165200.1.p	Phvul.010G165200	Chr10	44196427	44201246	15
Phvul.011G003200.1.p	Phvul.011G003200	Chr11	235742	240505	2
Phvul.011G007200.1.p	Phvul.011G007200	Chr11	524820	528760	1
Phvul.011G007800.1.p	Phvul.011G007800	Chr11	578671	581029	1
Phvul.011G007900.1.p	Phvul.011G007900	Chr11	591030	594092	1
Phvul.011G008100.1.p	Phvul.011G008100	Chr11	598247	601369	1
Phvul.011G033000.2.p	Phvul.011G033000	Chr11	3041024	3046078	2
Phvul.011G042000.1.p	Phvul.011G042000	Chr11	3830029	3833771	1
Phvul.011G112700.1.p	Phvul.011G112700	Chr11	14796152	14807208	16
Phvul.011G123500.1.p	Phvul.011G123500	Chr11	25704956	25708690	1
Phvul.011G161000.1.p	Phvul.011G161000	Chr11	45774639	45778703	1
Phvul.011G166400.1.p	Phvul.011G166400	Chr11	47050034	47053460	3
Phvul.011G182300.1.p	Phvul.011G182300	Chr11	49561771	49565095	1
Phvul.011G185500.1.p	Phvul.011G185500	Chr11	49903570	49909473	6
