# Supplementary material for: Genome-wide analysis and characterization of the LRR-RLK gene family provides insights into anthracnose resistance in common bean
Source: Sci Rep. 2023 Aug 18;13:13455. doi: 10.1038/s41598-023-40054-3 (PMC10439169; doi:10.1038/s41598-023-40054-3)
Supplement: Supplementary file 12 — Supplementary Table S5. [file 41598_2023_40054_MOESM12_ESM.xlsx]

## Sheet: Table S5
Table S5.Position of LRR-RLK genes and molecular markers associated with resistance loci in Phaseolus vulgaris chromosomes.
RLK-LRR genes and markers	Chromosome	Starting position	Final position
PvM56 (SSR)	Chr01	130634	130841
Phvul.001G014400.1	Chr01	1086177	1091497
Phvul.001G038400.1	Chr01	4638226	4647093
Phvul.001G083300.1	Chr01	12728187	12731568
BMc271 (SSR)	Chr01	18910202	18910343
Phvul.001G115100.1	Chr01	29389329	29395712
NSSR8 (SSR)	Chr01	35568119	35575452
Phvul.001G134600.1	Chr01	37296819	37301040
Phvul.001G137300.1	Chr01	37764307	37768044
Phvul.001G138500.1	Chr01	37960764	37964501
PvM123 (SSR)	Chr01	38303064	38303606
Phvul.001G163700.1	Chr01	41825765	41829893
Phvul.001G163800.1	Chr01	41836948	41841061
Phvul.001G165100.1	Chr01	41927609	41931116
PvM15 (SSR)	Chr01	42533533	42533552
Phvul.001G174500.1	Chr01	43115764	43123172
Phvul.001G185400.1	Chr01	44327823	44330316
Phvul.001G195500.1	Chr01	45450070	45453686
scaffold00024_916410 (SNP)	Chr01	49000921	49001121
SS82 (SNP)	Chr01	49444405	49444605
ss715645258 (SNP)	Chr01	49444406	49444606
ss715645258 (SNP)	Chr01	49444406	49444606
ss715645258 (SNP)	Chr01	49444406	49444606
SNP01_483 (SNP)	Chr01	49512545	49512745
P05 (STS)	Chr01	49546670	49547639
TF1 (InDel)	Chr01	49570786	49570986
ss715645251 (SNP)	Chr01	49583965	49584165
ss715645251 (SNP)	Chr01	49583965	49584165
ss715645251 (SNP)	Chr01	49583965	49584165
ss715645251 (SNP)	Chr01	49583965	49584165
K06 (STS)	Chr01	49603324	49604942
Clp-N1 (InDel)	Chr01	49613460	49613660
SS102 (KASP)	Chr01	49658517	49658717
SNP01_490 (SNP)	Chr01	49658821	49659021
SS165 (KASP)	Chr01	49667961	49668161
Phvul.001G245300.1	Chr01	49728739	49733441
CV542014450 (STS)	Chr01	49795296	49795639
CV542014450 (STS)	Chr01	49795296	49795639
ss715645248 (SNP)	Chr01	49828427	49828627
SS83 (SNP)	Chr01	49828427	49828627
Phvul.001G246800.2	Chr01	49853807	49856701
TGA1.1570 (STS)	Chr01	50023315	50023334
Phvul.001G252800.1	Chr01	50296385	50303522
Phvul.001G265500.1	Chr01	51145201	51148970
PvM153 (SSR)	Chr02	102106	102376
Phvul.002G007600.1	Chr02	836075	840373
Phvul.002G007800.1	Chr02	863036	867321
Phvul.002G060200.1	Chr02	6625982	6628989
Phvul.002G064400.1	Chr02	7760897	7766959
PvM93 (SSR)	Chr02	18881969	18881989
Phvul.002G111100.1	Chr02	23785218	23789905
BARCPV_1.0_Chr02_23542475 (SNP)	Chr02	24785706	24785906
BARCPV_1.0_Chr02_23644618 (SNP)	Chr02	24878778	24878978
Phvul.002G123200.1	Chr02	26178053	26181692
Phvul.002G123500.1	Chr02	26216073	26219429
Phvul.002G125100.1	Chr02	26397536	26406926
Phvul.002G127800.1	Chr02	27016170	27019302
Phvul.002G143400.1	Chr02	29172842	29182801
Phvul.002G152100.1	Chr02	30583283	30587483
Phvul.002G156600.1	Chr02	31129900	31134948
Phvul.002G162400.1	Chr02	31706589	31709569
NSSR24 (SSR)	Chr02	32114725	32118147
Phvul.002G184800.1	Chr02	34581234	34585239
Phvul.002G187300.1	Chr02	34985452	34990279
Phvul.002G196200.1	Chr02	36081370	36086171
Phvul.002G206900.1	Chr02	37348631	37354275
Phvul.002G207000.1	Chr02	37359849	37365484
Phvul.002G215100.1	Chr02	38362764	38367187
Phvul.002G217900.1	Chr02	38718631	38722820
Phvul.002G224200.1	Chr02	39567781	39576839
Phvul.002G232600.1	Chr02	40542234	40546615
IND_2_403966 (InDel)	Chr02	40950265	40950465
IND_2_404411 (InDel)	Chr02	40981170	40981370
Phvul.002G238900.2	Chr02	41055039	41061859
Phvul.002G239400.1	Chr02	41114369	41117582
Phvul.002G251400.1	Chr02	42363893	42367116
Phvul.002G257000.1	Chr02	42932117	42943668
Phvul.002G276900.1	Chr02	44653929	44660871
Phvul.002G287900.1	Chr02	45711946	45716699
Phvul.002G295600.1	Chr02	46470496	46474860
Phvul.002G302600.1	Chr02	47080105	47082935
Phvul.002G324600.1	Chr02	48956019	48959744
ss715648451 (SNP)	Chr02	49224893	49225093
Phvul.002G331400.1	Chr02	49528921	49531933
NDSU_IND_3_00441 (InDel)	Chr03	551937	552137
B6 (SSR)	Chr03	554412	554599
Phvul.003G015800.1	Chr03	1566086	1570851
Phvul.003G029700.1	Chr03	2982623	2986828
Phvul.003G040200.1	Chr03	4463827	4468082
Phvul.003G044400.1	Chr03	5191414	5196498
Phvul.003G068400.1	Chr03	10299622	10303158
S03_13038972 (SNP)	Chr03	13380313	13380513
IAC167 (SSR)	Chr03	13439054	13439229
Phvul.003G090000.1	Chr03	22302426	22315120
Phvul.003G129400.1	Chr03	32362269	32364947
PvM126 (SSR)	Chr03	33533050	33533068
PVEST236 (SSR)	Chr03	33533101	33533122
Phvul.003G152900.1	Chr03	36779067	36784453
Phvul.003G154000.1	Chr03	36948002	36951212
Phvul.003G156366.1	Chr03	37209311	37212260
Phvul.003G159700.1	Chr03	37734035	37737603
Phvul.003G187200.1	Chr03	41080238	41083679
Phvul.003G193100.1	Chr03	41696265	41700439
Phvul.003G203100.1	Chr03	42855095	42859618
Phvul.003G214800.1	Chr03	44157708	44161136
Phvul.003G231350.1	Chr03	46406035	46410753
Phvul.003G231400.1	Chr03	46419631	46423809
Phvul.003G240400.1	Chr03	47472937	47475734
Phvul.003G241400.1	Chr03	47578533	47581919
Phvul.003G260300.1	Chr03	49981325	49985270
PvM124 (SSR)	Chr03	50149528	50150080
Phvul.003G273700.1	Chr03	51102473	51109779
scaffold00045_345513 (SNP)	Chr03	51575095	51575295
PvM95 (SSR)	Chr03	52439224	52439243
S04_93389 (SNP)	Chr04	30884	31084
S04_63495 (SNP)	Chr04	59991	60191
S04_58467 (SNP)	Chr04	65029	65229
ss715642306 (SNP)	Chr04	373157	373357
PV-ctt001 (SSR)	Chr04	458859	459022
Pv-ctt001 (SSR)	Chr04	458859	459022
Pv-ctt001 (SSR)	Chr04	458859	459022
PV-ctt001 (SSR)	Chr04	458859	459022
ss715649432 (SNP)	Chr04	473538	473738
SW12 (SCAR)	Chr04	589909	780651
SW12 (SCAR)	Chr04	589909	780651
SW12 (SCAR)	Chr04	589909	590109
SW12 (SCAR)	Chr04	589909	780651
NSSR234 (SSR)	Chr04	618293	891434
SNP04_1022546 (SNP)	Chr04	1286490	1286690
SNP04_1308175 (SNP)	Chr04	1419089	1419289
g2467 (STS)	Chr04	1537169	1537918
S04_1736070 (SNP)	Chr04	1849734	1849934
S04_1743258 (SNP)	Chr04	1856925	1857125
S04_1743544 (SNP)	Chr04	1857211	1857411
IND04_10936 (InDel )	Chr04	1908814	1909014
SI19 (SCAR)	Chr04	2035398	2035421
SNP04_1231633 (SNP)	Chr04	2047754	2047954
Phvul.004G023700.1	Chr04	2738055	2740504
scaffold00090_802505 (SNP)	Chr04	2978911	2979111
g2303 (STS)	Chr04	3634313	3634333
Phvul.004G037600.2	Chr04	4358860	4370930
Phvul.004G037500.2	Chr04	4360743	4362626
scaffold00060_874577 (SNP)	Chr04	4625110	4625310
Phvul.004G046800.1	Chr04	5664259	5668828
Phvul.004G055400.1	Chr04	7468966	7474143
g2685 (STS)	Chr04	9432376	9502363
Phvul.004G072600.1	Chr04	11809983	11818118
Phvul.004G084688.1	Chr04	20392174	20396093
Phvul.004G086300.1	Chr04	28351783	28360085
Phvul.004G126100.1	Chr04	42184771	42192581
Phvul.004G128100.1	Chr04	42429936	42433849
NSSR65 (SSR)	Chr04	43429334	43436923
Phvul.004G136500.1	Chr04	43625569	43629359
Phvul.004G149100.1	Chr04	45103189	45105939
Phvul.004G173300.1	Chr04	47568221	47573621
Phvul.004G175700.1	Chr04	47838066	47842021
Phvul.004G175800.1	Chr04	47844340	47848398
Phvul.004G175900.1	Chr04	47853168	47856960
Phvul.004G177900.1	Chr04	47985344	47988997
Phvul.005G005900.1	Chr05	477302	481602
S05_706152 (SNP)	Chr05	709427	709627
S05_713832 (SNP)	Chr05	717107	717307
S05_739138 (SNP)	Chr05	742411	742611
S05_747744 (SNP)	Chr05	751017	751217
S05_755558 (SNP)	Chr05	758956	759156
NSSR73 (SSR)	Chr05	1755532	1759079
Phvul.005G054300.1	Chr05	7091814	7096161
Phvul.005G073800.1	Chr05	13104619	13108391
Phvul.005G100400.1	Chr05	31515022	31518569
Phvul.005G106800.1	Chr05	32728871	32735331
Phvul.005G120300.1	Chr05	35661563	35665586
PvM07 (SSR)	Chr05	38325702	38325875
Phvul.005G162000.1	Chr05	38993166	38998348
Phvul.005G162100.1	Chr05	38999867	39004502
Phvul.005G162400.1	Chr05	39038168	39042473
Phvul.005G162500.1	Chr05	39046586	39050880
Phvul.005G162600.1	Chr05	39056289	39060693
Phvul.005G163000.1	Chr05	39072533	39078166
Phvul.005G163100.1	Chr05	39084289	39089255
Phvul.005G163500.1	Chr05	39105374	39109602
Phvul.005G163800.2	Chr05	39127757	39136117
Phvul.005G164000.1	Chr05	39150968	39160065
Phvul.005G164100.1	Chr05	39166488	39170563
Phvul.005G164200.1	Chr05	39181695	39190531
Phvul.005G164300.1	Chr05	39196766	39201557
Phvul.005G164500.1	Chr05	39226711	39231448
Phvul.005G164700.1	Chr05	39239815	39244615
scaffold00062_295319 (SNP)	Chr05	39315235	39315435
Phvul.005G183300.1	Chr05	40741376	40745048
Phvul.005G184700.1	Chr05	40813961	40817872
Phvul.005G185800.1	Chr05	40902478	40905319
Phvul.006G029000.1	Chr06	10997594	11002161
Phvul.006G059284.1	Chr06	16751217	16755165
NSSR117 (SSR)	Chr06	17835035	17838657
Phvul.006G071600.1	Chr06	18405541	18411122
Phvul.006G080200.1	Chr06	19209581	19212129
Phvul.006G080500.1	Chr06	19262757	19276195
PvM14 (SSR)	Chr06	21761732	21761753
Phvul.006G127700.1	Chr06	23549542	23554823
scaffold00128_112577 (SNP)	Chr06	23902664	23902864
scaffold00128_197955 (SNP)	Chr06	23984572	23984772
Phvul.006G146100.1	Chr06	25201271	25207673
scaffold00001_2118513 (SNP)	Chr06	25417906	25418106
scaffold00001_1947432 (SNP)	Chr06	25605645	25605845
Phvul.006G174400.1	Chr06	27720478	27725007
Phvul.006G174700.1	Chr06	27744867	27748186
S06_28545207 (SNP)	Chr06	27781930	27782130
Phvul.006G175100.1	Chr06	27788409	27793985
Phvul.006G180200.1	Chr06	28205183	28212318
Phvul.006G181800.2	Chr06	28331938	28336524
Phvul.006G189800.1	Chr06	28994250	29001020
Phvul.006G197000.1	Chr06	29484477	29487016
Phvul.006G198200.1	Chr06	29561412	29565341
Phvul.006G208100.1	Chr06	30263072	30268639
scaffold00021_89379 (SNP)	Chr07	462361	462561
scaffold00021_767280 (SNP)	Chr07	1159699	1159899
Phvul.007G029900.1	Chr07	2392458	2395563
Phvul.007G032100.1	Chr07	2557858	2560564
Phvul.007G040400.1	Chr07	3312091	3315269
scaffold00094_563857 (SNP)	Chr07	3404535	3404735
Pvatcc003 (STS)	Chr07	5028315	5028490
Phs (SSR)	Chr07	5029188	5159698
Phvul.007G063200.1	Chr07	5608858	5616443
Phvul.007G067700.1	Chr07	6247966	6252224
g12333250 (STS)	Chr07	6984298	7020710
IND7_80043 (InDel)	Chr07	8156457	8156657
Phvul.007G084400.1	Chr07	8520463	8524925
IND7_85201 (InDel)	Chr07	8670608	8670808
Phvul.007G086800.1	Chr07	8767155	8773906
SCARAZ20 (SCAR)	Chr07	9401021	9401041
SCARAZ20 (SCAR)	Chr07	9401021	9401041
SZ04 (SCAR)	Chr07	9624142	9624142
Phvul.007G112100.1	Chr07	20457858	20461046
Phvul.007G137800.1	Chr07	21607357	21611070
Phvul.007G153400.1	Chr07	25954120	25958028
Phvul.007G163000.1	Chr07	27574119	27580848
scaffold00098_217812 (SNP)	Chr07	28455303	28455503
Phvul.007G221800.1	Chr07	34507671	34512670
Phvul.007G224300.1	Chr07	34797653	34800270
Phvul.007G258000.1	Chr07	37967139	37972555
Phvul.007G268200.1	Chr07	38944235	38948252
SH18 (SCAR)	Chr08	1016541	2695351
Phvul.008G017400.1	Chr08	1413654	1417468
sc00089In640327_372918 (SNP)	Chr08	1822267	1822467
Phvul.008G022700.1	Chr08	1868922	1873520
PvSNPCOK-4 (SNP)	Chr08	2281755	2301726
SAS13 (SCAR)	Chr08	2282236	2282256
SAS13 (SCAR)	Chr08	2282236	2282256
PvTA25 (SSR)	Chr08	2367548	2367671
SBB14 (SCAR)	Chr08	2743019	2744111
sc00065In699804_339284 (SNP)	Chr08	2756087	2756287
Phvul.008G044400.1	Chr08	3803300	3805717
Phvul.008G044600.1	Chr08	3816040	3818494
Phvul.008G045200.1	Chr08	3877488	3881785
Phvul.008G047600.1	Chr08	4162813	4166419
Phvul.008G047800.1	Chr08	4189626	4193394
Phvul.008G050700.1	Chr08	4403134	4405911
Phvul.008G079800.1	Chr08	7739455	7748208
Phvul.008G080500.1	Chr08	7814167	7817503
Phvul.008G082500.1	Chr08	8041057	8044847
scaffold00105_48480 (SNP)	Chr08	8079761	8079961
Phvul.008G093000.1	Chr08	9405264	9410274
Phvul.008G093200.1	Chr08	9425240	9430269
Phvul.008G105600.1	Chr08	11643663	11646782
Phvul.008G106500.1	Chr08	11754183	11757722
scaffold00097_323110 (SNP)	Chr08	12990686	12990886
scaffold00097_164240 (SNP)	Chr08	13141867	13142067
scaffold00034_860044 (SNP)	Chr08	14407039	14407239
Phvul.008G122200.1	Chr08	17397673	17401925
Phvul.008G154200.1	Chr08	32151630	32154323
Phvul.008G152500.1	Chr08	32986990	32989252
Phvul.008G146600.1	Chr08	33987623	33990983
Phvul.008G146000.1	Chr08	34400525	34403827
Phvul.008G164300.1	Chr08	44972171	44982191
Phvul.008G160700.1	Chr08	46006246	46009751
Phvul.008G159500.1	Chr08	46505632	46509310
Phvul.008G186900.1	Chr08	52403077	52407104
PvM68 (SSR)	Chr08	54588422	54588680
Phvul.008G212900.1	Chr08	56103147	56106647
Phvul.008G213200.1	Chr08	56124514	56127788
Phvul.008G220100.1	Chr08	56913746	56917062
Phvul.008G221900.1	Chr08	57084663	57088780
Phvul.008G224900.1	Chr08	57473106	57476649
Phvul.008G225000.1	Chr08	57483992	57487333
Phvul.008G236900.1	Chr08	58536417	58539759
Phvul.008G238600.2	Chr08	58721397	58725862
Phvul.008G244400.1	Chr08	59280806	59292740
Phvul.008G245000.1	Chr08	59354679	59363239
Phvul.008G245600.1	Chr08	59440402	59451041
Phvul.008G245900.1	Chr08	59491634	59497103
IAC254 (SSR)	Chr08	60114857	60114878
Phvul.008G258700.1	Chr08	60577755	60584633
Phvul.008G275000.1	Chr08	61853078	61855595
Phvul.008G281500.3	Chr08	62239170	62243094
Phvul.009G014500.1	Chr09	2383393	2387527
Phvul.009G023800.1	Chr09	5776422	5780992
Phvul.009G042300.1	Chr09	8581964	8587010
Phvul.009G043600.2	Chr09	8753103	8757716
Phvul.009G046600.1	Chr09	9139118	9141845
Phvul.009G046900.1	Chr09	9189829	9193072
Phvul.009G067200.1	Chr09	11898331	11902085
Phvul.009G103100.1	Chr09	16102660	16105000
Phvul.009G112200.1	Chr09	17322783	17326375
Phvul.009G114400.1	Chr09	17618764	17622817
Phvul.009G114500.1	Chr09	17649464	17652898
Phvul.009G136200.1	Chr09	20530752	20534645
Phvul.009G136800.1	Chr09	20600068	20604156
Phvul.009G138532.1	Chr09	20908876	20910619
Phvul.009G140500.1	Chr09	21161337	21166717
Phvul.009G167600.1	Chr09	24905404	24910439
Phvul.009G171200.1	Chr09	25476450	25478809
BM202 (SSR)	Chr09	27199749	27199768
Phvul.009G184500.2	Chr09	27749619	27753581
IND_09_28.0580 (InDel)	Chr09	28714319	28714519
Phvul.009G190400.1	Chr09	28867562	28871867
Phvul.009G195900.1	Chr09	29776401	29778968
IND_09_29.1822 (InDel)	Chr09	29952459	29952659
Phvul.009G208500.1	Chr09	31597805	31601410
Phvul.009G209200.1	Chr09	31672168	31675778
Phvul.009G225700.1	Chr09	34015438	34018072
Phvul.009G244600.1	Chr09	36554695	36559474
Phvul.009G260500.1	Chr09	38059964	38063904
Phvul.009G260900.1	Chr09	38084661	38093144
Phvul.010G018300.1	Chr10	2658302	2665823
ss715648754 (SNP)	Chr10	3723086	3723286
NSSR265 (SSR)	Chr10	8380105	8606805
Phvul.010G064300.1	Chr10	12222615	12226016
Phvul.010G064900.1	Chr10	12409800	12414655
Phvul.010G082400.1	Chr10	22976447	22979476
Phvul.010G082800.1	Chr10	23321606	23325697
Phvul.010G070400.1	Chr10	31287211	31290338
Phvul.010G122100.1	Chr10	40326756	40334908
Phvul.010G127500.1	Chr10	40831320	40834127
Phvul.010G165200.1	Chr10	44196427	44201246
Phvul.011G003200.1	Chr11	235742	240505
Phvul.011G007200.1	Chr11	524820	528760
Phvul.011G007800.1	Chr11	578671	581029
Phvul.011G007900.1	Chr11	591030	594092
Phvul.011G008100.1	Chr11	598247	601369
NSSR271 (SSR)	Chr11	1106474	1151453
ss715645476 (SNP)	Chr11	1682673	1682873
scaffold00009_1366067 (SNP)	Chr11	2875198	2875398
Phvul.011G033000.2	Chr11	3041024	3046078
scaffold00009_825782 (SNP)	Chr11	3441053	3441253
Phvul.011G042000.1	Chr11	3830029	3833771
Phvul.011G112700.1	Chr11	14796152	14807208
Phvul.011G123500.1	Chr11	25704956	25708690
IAC127 (SSR)	Chr11	32202439	32202634
PvM98 (SSR)	Chr11	38200179	38200248
Phvul.011G161000.1	Chr11	45774639	45778703
Phvul.011G166400.1	Chr11	47050034	47053460
NSSR281 (SSR)	Chr11	49365758	51289726
Phvul.011G182300.1	Chr11	49561771	49565095
IND_11_460165 (InDel)	Chr11	49681515	49681715
Phvul.011G185500.1	Chr11	49903570	49909473
S11_46403555 (SNP)	Chr11	50088974	50089174
S11_46403801 (SNP)	Chr11	50089220	50089420
S11_46519783 (SNP)	Chr11	50201614	50201814
S11_46529024 (SNP)	Chr11	50210855	50211055
S11_46531625 (SNP)	Chr11	50213456	50213656
scaffold00096_204246 (SNP)	Chr11	50482178	50482378
SCAreoli (SCAR)	Chr11	50846058	50925118
SCAreoli (SCAR)	Chr11	50846058	50925118
SQ4 (SCAR)	Chr11	51797713	51799060
