# Supplementary material for: Genome-wide analysis and characterization of the LRR-RLK gene family provides insights into anthracnose resistance in common bean
Source: Sci Rep. 2023 Aug 18;13:13455. doi: 10.1038/s41598-023-40054-3 (PMC10439169; doi:10.1038/s41598-023-40054-3)
Supplement: Supplementary file 13 — Supplementary Table S6. [file 41598_2023_40054_MOESM13_ESM.xlsx]

## Sheet: Table S6
Table S6. Collinearity events and Ka/Ks values of bean LRR-RLKs.
Protein ID	Protein ID	E-value	Ka	Ks	Ka/Ks	Date of Duplication (years)
Phvul.001G014400.1.p	Phvul.009G023800.1.p	0	0.42997	1.96223	0.219124	1.50941e+08
Phvul.001G083300.1.p	Phvul.007G221800.1.p	4e-143	0.90394	2.02317	0.446793	1.55629e+08
Phvul.001G134600.1.p	Phvul.008G122200.1.p	2e-142	0.837592	1.47688	0.567135	1.13606e+08
Phvul.001G137300.1.p	Phvul.002G232600.1.p	3e-170	0.701083	2.06283	0.339864	1.58679e+08
Phvul.001G140900.2.p	Phvul.007G258000.1.p	2e-171	0.29288	0.419597	0.698003	3.22767e+07
Phvul.001G140900.2.p	Phvul.002G224200.1.p	3e-73	0.800589	0.941494	0.850338	7.24227e+07
Phvul.001G163700.1.p	Phvul.008G213200.1.p	0	0.63183	1.66218	0.380121	127860149
Phvul.001G163800.1.p	Phvul.002G187300.1.p	0	0.799312	2.77438	0.288104	2.13414e+08
Phvul.001G165100.1.p	Phvul.007G153400.1.p	0	0.118274	0.509597	0.232093	3.91998e+07
Phvul.001G174500.1.p	Phvul.007G163000.1.p	0	0.104084	0.623393	0.166964	4.79533e+07
Phvul.001G174500.1.p	Phvul.003G052300.2.p	3e-62	1.16849	0.809145	1.4441	6.22419e+07
Phvul.001G174500.1.p	Phvul.010G018300.1.p	6e-148	0.805775	2.39581	0.336326	1.84293e+08
Phvul.001G185400.1.p	Phvul.007G224300.1.p	0	0.202924	1.11913	0.181323	8.60869e+07
Phvul.001G246800.2.p	Phvul.010G064300.1.p	0	0.295987	1.8477	0.160192	1.42131e+08
Phvul.001G252800.1.p	Phvul.002G125100.1.p	3e-105	0.820145	1.69358	0.484267	1.30275e+08
Phvul.002G007600.1.p	Phvul.003G231400.1.p	0	0.106194	1.0445	0.10167	8.03462e+07
Phvul.002G060200.1.p	Phvul.007G112100.1.p	0	0.362203	2.41775	0.14981	1.85981e+08
Phvul.002G064400.1.p	Phvul.003G193100.1.p	2e-109	0.74668	1.50953	0.494644	1.16118e+08
Phvul.002G089300.1.p	Phvul.003G068400.1.p	0	0.245332	0.554055	0.442794	4.26196e+07
Phvul.002G089300.1.p	Phvul.004G055400.1.p	2e-111	0.742578	2.39772	0.309701	1.8444e+08
Phvul.002G111100.1.p	Phvul.008G220100.1.p	6e-115	0.981783	1.57335	0.624007	1.21027e+08
Phvul.002G111100.1.p	Phvul.009G140500.1.p	1e-61	1.00922	1.83827	0.549001	1.41406e+08
Phvul.002G111100.1.p	Phvul.009G014500.1.p	0	0.292723	2.25793	0.129642	1.73687e+08
Phvul.002G111100.1.p	Phvul.005G054300.1.p	3e-161	0.904213	2.60369	0.347281	2.00284e+08
Phvul.002G123200.1.p	Phvul.003G154000.1.p	2e-171	0.714668	2.61703	0.273084	2.0131e+08
Phvul.002G123500.1.p	Phvul.008G118500.1.p	5e-123	0.588834	0.982035	0.599606	7.55411e+07
Phvul.002G123500.1.p	Phvul.009G046600.1.p	2e-162	0.605423	1.40075	0.432214	1.0775e+08
Phvul.002G123500.1.p	Phvul.008G224900.1.p	0	0.51553	2.3545	0.218955	1.81115e+08
Phvul.002G125100.1.p	Phvul.005G064700.1.p	4e-97	0.709982	1.01808	0.697376	7.83135e+07
Phvul.002G125100.1.p	Phvul.003G193100.1.p	0	0.469696	2.64203	0.177778	2.03233e+08
Phvul.002G143400.1.p	Phvul.005G164700.1.p	9e-125	0.77763	2.06546	0.376493	1.58881e+08
Phvul.002G143400.1.p	Phvul.007G163000.1.p	9e-138	0.834635	2.82846	0.295084	2.17574e+08
Phvul.002G152100.1.p	Phvul.008G082500.1.p	4e-155	0.708328	1.95814	0.361736	1.50626e+08
Phvul.002G162400.1.p	Phvul.008G160700.1.p	0	0.338107	2.22346	0.152064	1.71035e+08
Phvul.002G162400.1.p	Phvul.008G245900.1.p	0	0.390439	2.33611	0.167132	1.797e+08
Phvul.002G177200.1.p	Phvul.010G018300.1.p	2e-132	0.9204	1.60797	0.572399	1.2369e+08
Phvul.002G177200.1.p	Phvul.005G162400.1.p	7e-151	0.804625	2.48254	0.324113	1.90965e+08
Phvul.002G184800.1.p	Phvul.003G040200.1.p	2e-168	0.824115	2.59114	0.318052	1.99318e+08
Phvul.002G184800.1.p	Phvul.003G040200.1.p	2e-168	0.824115	2.59114	0.318052	1.99318e+08
Phvul.002G184800.1.p	Phvul.005G073800.1.p	7e-164	0.861715	2.59551	0.332002	1.99655e+08
Phvul.002G187300.1.p	Phvul.009G244600.1.p	0	0.176287	0.698157	0.252504	5.37043e+07
Phvul.002G187300.1.p	Phvul.007G221800.1.p	0	0.705838	2.07872	0.339554	1.59901e+08
Phvul.002G206900.1.p	Phvul.006G208100.1.p	0	0.211268	0.593151	0.356179	4.5627e+07
Phvul.002G217900.1.p	Phvul.006G197000.1.p	2e-156	0.472902	1.09553	0.431663	84271836
Phvul.002G217900.1.p	Phvul.010G035800.1.p	9e-148	0.569176	1.92914	0.295041	1.48396e+08
Phvul.002G224200.1.p	Phvul.006G189800.1.p	0	0.171942	0.548185	0.313657	4.21681e+07
Phvul.002G224200.1.p	Phvul.005G106800.1.p	0	0.376718	1.29564	0.290759	9.96643e+07
Phvul.002G224200.1.p	Phvul.011G112700.1.p	2e-142	0.39194	1.52905	0.256329	117619059
Phvul.002G224200.1.p	Phvul.006G146100.1.p	1e-174	0.59894	1.83927	0.325641	1.41482e+08
Phvul.002G224200.1.p	Phvul.009G260900.1.p	2e-164	0.635114	2.08089	0.305213	1.60068e+08
Phvul.002G232600.1.p	Phvul.006G181800.2.p	0	0.148134	0.846291	0.175039	6.50993e+07
Phvul.002G232600.1.p	Phvul.005G100400.1.p	0	0.336765	1.67914	0.200557	1.29165e+08
Phvul.002G232600.1.p	Phvul.011G123500.1.p	0	0.349761	1.68282	0.207842	1.29448e+08
Phvul.002G238900.2.p	Phvul.006G175100.1.p	0	0.276532	0.77865	0.355143	5.98962e+07
Phvul.002G238900.2.p	Phvul.008G221900.1.p	4e-130	0.53412	1.37204	0.389289	1.05542e+08
Phvul.002G238900.2.p	Phvul.006G071600.1.p	4e-122	0.635965	2.09174	0.304036	160903410
Phvul.002G238900.2.p	Phvul.008G258700.1.p	1e-150	0.625755	2.77101	0.225822	2.13155e+08
Phvul.002G239400.1.p	Phvul.006G174700.1.p	0	0.236013	1.09802	0.214944	8.44631e+07
Phvul.002G287900.1.p	Phvul.008G258700.1.p	3e-97	0.774894	1.83218	0.422937	1.40937e+08
Phvul.002G295600.1.p	Phvul.006G080200.1.p	0	0.421924	2.29976	0.183464	1.76905e+08
Phvul.002G295600.1.p	Phvul.009G136800.1.p	0	0.300096	2.67591	0.112147	2.0584e+08
Phvul.002G302600.1.p	Phvul.004G177900.1.p	0	0.27894	1.25474	0.222309	9.65184e+07
Phvul.002G302600.1.p	Phvul.009G103100.1.p	4e-180	0.502997	1.87544	0.268202	1.44265e+08
Phvul.002G302600.1.p	Phvul.003G129400.1.p	4e-146	0.649244	2.98466	0.217527	2.29589e+08
Phvul.002G331400.1.p	Phvul.003G159700.1.p	0	0.493065	1.68001	0.29349	129231453
Phvul.002G331400.1.p	Phvul.006G080200.1.p	0	0.541991	2.52015	0.215063	1.93858e+08
Phvul.003G015800.1.p	Phvul.007G268200.1.p	0	0.564578	2.25373	0.250508	1.73364e+08
Phvul.003G029700.1.p	Phvul.007G224300.1.p	9e-153	0.555988	1.19208	0.4664	9.16987e+07
Phvul.003G040200.1.p	Phvul.008G281500.3.p	0	0.551031	1.37385	0.401087	1.0568e+08
Phvul.003G040200.1.p	Phvul.008G122200.1.p	0	0.255647	1.86322	0.137207	1.43324e+08
Phvul.003G040200.1.p	Phvul.007G221800.1.p	0	0.707502	2.27245	0.311339	1.74804e+08
Phvul.003G040200.1.p	Phvul.007G084400.1.p	0	0.541045	2.90873	0.186007	2.23748e+08
Phvul.003G044400.1.p	Phvul.004G046800.1.p	0	0.164149	1.59875	0.102673	1.22981e+08
Phvul.003G068400.1.p	Phvul.011G185500.1.p	7e-147	0.594001	2.01074	0.295415	1.54672e+08
Phvul.003G068400.1.p	Phvul.004G055400.1.p	3e-125	0.687813	2.09868	0.327736	1.61437e+08
Phvul.003G129400.1.p	Phvul.009G225700.1.p	0	0.287413	1.05119	0.273417	8.08607e+07
Phvul.003G129400.1.p	Phvul.010G127500.1.p	0	0.474198	2.39187	0.198254	1.8399e+08
Phvul.003G159700.1.p	Phvul.004G149100.1.p	0	0.495382	1.60322	0.308992	1.23324e+08
Phvul.003G187200.1.p	Phvul.009G184500.2.p	0	0.208288	0.732345	0.284413	5.63342e+07
Phvul.003G187200.1.p	Phvul.007G221800.1.p	4e-145	0.862279	2.31024	0.373242	1.77711e+08
Phvul.003G193100.1.p	Phvul.009G190400.1.p	0	0.107819	0.601227	0.179332	4.62482e+07
Phvul.003G193100.1.p	Phvul.007G086800.1.p	3e-111	0.765981	2.03161	0.377032	1.56278e+08
Phvul.003G203100.1.p	Phvul.008G281500.3.p	0	0.435638	1.87459	0.232391	1.44199e+08
Phvul.003G214800.1.p	Phvul.008G154200.1.p	0	0.466578	2.04983	0.227617	1.5768e+08
Phvul.003G231400.1.p	Phvul.009G110600.1.p	3e-154	0.821721	2.19638	0.374125	1.68952e+08
Phvul.003G231400.1.p	Phvul.011G042000.1.p	0	0.481194	2.65559	0.1812	2.04276e+08
Phvul.003G231400.1.p	Phvul.007G153400.1.p	0	0.636756	2.87878	0.221189	2.21445e+08
Phvul.003G240400.1.p	Phvul.010G064900.1.p	7e-120	0.716861	1.48251	0.483547	1.14039e+08
Phvul.003G240400.1.p	Phvul.008G093000.1.p	1e-124	0.673888	1.93488	0.348284	1.48837e+08
Phvul.003G241400.1.p	Phvul.011G033000.2.p	7e-160	0.593169	1.30328	0.455137	100251998
Phvul.003G241400.1.p	Phvul.009G067200.1.p	0	0.367681	1.78581	0.20589	1.3737e+08
Phvul.003G260300.1.p	Phvul.010G064300.1.p	7e-118	0.981558	1.73117	0.566992	1.33167e+08
Phvul.003G260300.1.p	Phvul.009G014500.1.p	0	0.287576	2.22572	0.129206	1.71209e+08
Phvul.003G260300.1.p	Phvul.007G221800.1.p	7e-166	0.899264	2.90967	0.30906	223820855
Phvul.003G273700.1.p	Phvul.006G180200.1.p	0	0.430074	2.54429	0.169035	1.95714e+08
Phvul.004G037500.2.p	Phvul.007G063200.1.p	2e-103	0.913205	0.872823	1.04627	6.71402e+07
Phvul.004G037600.2.p	Phvul.007G137800.1.p	2e-140	0.903451	2.01921	0.447428	1.55324e+08
Phvul.004G046800.1.p	Phvul.008G022700.1.p	0	0.0854492	0.601582	0.142041	4.62755e+07
Phvul.004G046800.1.p	Phvul.009G190400.1.p	4e-114	0.791333	2.40327	0.329273	1.84867e+08
Phvul.004G055400.1.p	Phvul.009G167600.1.p	0	0.390277	1.94868	0.200278	1.49899e+08
Phvul.004G086300.1.p	Phvul.007G086800.1.p	0	0.0285783	0.615174	0.0464556	4.73211e+07
Phvul.004G086300.1.p	Phvul.007G086800.1.p	0	0.0285783	0.615174	0.0464556	4.73211e+07
Phvul.004G128100.1.p	Phvul.007G112100.1.p	0	0.110181	0.523274	0.21056	4.02519e+07
Phvul.004G136500.1.p	Phvul.009G112200.1.p	0	0.474263	2.7653	0.171505	2.12715e+08
Phvul.005G005900.1.p	Phvul.007G067700.1.p	0	0.787785	2.01708	0.390557	1.5516e+08
Phvul.005G054300.1.p	Phvul.009G171200.1.p	3e-77	1.12496	1.0901	1.03198	8.38536e+07
Phvul.005G054300.1.p	Phvul.007G221800.1.p	0	0.432564	2.18119	0.198315	1.67784e+08
Phvul.005G073800.1.p	Phvul.011G161000.1.p	0	0.175443	0.598256	0.293257	4.60197e+07
Phvul.005G100400.1.p	Phvul.011G123500.1.p	0	0.287836	0.846705	0.339948	6.51311e+07
Phvul.005G100400.1.p	Phvul.006G181800.2.p	0	0.342791	1.40438	0.244087	1.08029e+08
Phvul.005G106800.1.p	Phvul.011G112700.1.p	0	0.154699	0.591442	0.261563	45495564
Phvul.005G106800.1.p	Phvul.006G189800.1.p	0	0.422491	1.45429	0.290514	1.11868e+08
Phvul.005G162400.1.p	Phvul.007G163000.1.p	1e-164	0.777092	2.21504	0.350825	1.70388e+08
Phvul.005G164700.1.p	Phvul.010G143100.4.p	0	0.493301	1.28392	0.384214	9.87633e+07
Phvul.005G164700.1.p	Phvul.007G163000.1.p	4e-164	0.737409	1.75435	0.420332	1.3495e+08
Phvul.006G059284.1.p	Phvul.008G159500.1.p	0	0.539613	2.17818	0.247736	167552123
Phvul.006G059284.1.p	Phvul.008G122200.1.p	0	0.533323	2.2542	0.236591	1.734e+08
Phvul.006G059284.1.p	Phvul.009G136200.1.p	0	0.551899	2.50069	0.220699	1.92361e+08
Phvul.006G071600.1.p	Phvul.008G258700.1.p	0	0.245178	0.67071	0.36555	5.15931e+07
Phvul.006G071600.1.p	Phvul.008G221900.1.p	0	0.398142	1.40735	0.282902	1.08258e+08
Phvul.006G080200.1.p	Phvul.008G245900.1.p	0	0.130053	0.738493	0.176105	5.68071e+07
Phvul.006G080200.1.p	Phvul.008G152500.1.p	9e-96	0.778237	1.63091	0.477181	1.25454e+08
Phvul.006G080200.1.p	Phvul.009G042300.1.p	0	0.300112	1.66033	0.180755	1.27718e+08
Phvul.006G080200.1.p	Phvul.008G160700.1.p	0	0.454116	1.70318	0.266629	1.31013e+08
Phvul.006G080200.1.p	Phvul.008G186900.1.p	0	0.289223	1.79717	0.160932	138244175
Phvul.006G080200.1.p	Phvul.009G136800.1.p	0	0.458297	2.35728	0.194418	1.81329e+08
Phvul.006G080200.1.p	Phvul.008G236900.1.p	2e-172	0.535217	2.57117	0.20816	1.97783e+08
Phvul.006G080500.1.p	Phvul.008G244400.1.p	0	0.21152	0.582713	0.362991	4.48241e+07
Phvul.006G080500.1.p	Phvul.008G079800.1.p	0	0.350233	2.09039	0.167544	1.60799e+08
Phvul.006G127700.1.p	Phvul.008G207200.2.p	0	0.604254	1.52156	0.397127	1.17043e+08
Phvul.006G127700.1.p	Phvul.007G221800.1.p	2e-84	0.987231	1.88428	0.523929	1.44945e+08
Phvul.006G127700.1.p	Phvul.009G043600.2.p	3e-93	0.928113	2.20381	0.42114	1.69524e+08
Phvul.006G146100.1.p	Phvul.011G112700.1.p	5e-123	0.546335	1.7982	0.303824	1.38323e+08
Phvul.006G175100.1.p	Phvul.008G221900.1.p	9e-169	0.540114	1.47389	0.366455	1.13376e+08
Phvul.006G175100.1.p	Phvul.008G258700.1.p	4e-157	0.620267	2.39419	0.259072	1.84168e+08
Phvul.006G189800.1.p	Phvul.007G258000.1.p	2e-129	0.693487	2.16014	0.321039	1.66164e+08
Phvul.006G198200.1.p	Phvul.009G114400.1.p	0	0.626544	2.31902	0.270176	1.78386e+08
Phvul.006G207000.1.p	Phvul.007G224300.1.p	5e-79	0.881769	0.968775	0.910189	7.45212e+07
Phvul.006G207000.1.p	Phvul.008G245900.1.p	2e-78	0.847352	1.11387	0.760726	85682496
Phvul.006G208100.1.p	Phvul.007G086800.1.p	0	0.135424	2.25185	0.0601388	1.7322e+08
Phvul.007G063200.1.p	Phvul.009G140500.1.p	2e-65	1.01724	1.55368	0.654725	1.19514e+08
Phvul.007G067700.1.p	Phvul.009G195900.1.p	1e-106	0.9475	1.09709	0.863647	8.43917e+07
Phvul.007G067700.1.p	Phvul.009G014500.1.p	5e-158	0.823547	1.61155	0.511028	1.23965e+08
Phvul.007G084400.1.p	Phvul.009G136200.1.p	0	0.53976	1.7901	0.301525	1.377e+08
Phvul.007G084400.1.p	Phvul.008G122200.1.p	0	0.579973	2.44596	0.237115	1.8815e+08
Phvul.007G112100.1.p	Phvul.008G154200.1.p	0	0.387537	2.38367	0.16258	1.83359e+08
Phvul.007G137800.1.p	Phvul.011G166400.1.p	0	0.304906	0.938003	0.325059	7.21541e+07
Phvul.007G221800.1.p	Phvul.008G220100.1.p	9e-115	1.0012	1.6781	0.596629	1.29084e+08
Phvul.007G221800.1.p	Phvul.009G184500.2.p	9e-138	0.858836	2.16802	0.396138	1.66771e+08
Phvul.007G221800.1.p	Phvul.008G122200.1.p	0	0.716896	2.37972	0.301252	1.83055e+08
Phvul.007G221800.1.p	Phvul.011G166400.1.p	0	0.758034	2.58056	0.293747	1.98505e+08
Phvul.007G224300.1.p	Phvul.008G245900.1.p	1e-149	0.548104	2.87695	0.190515	2.21304e+08
Phvul.008G045200.1.p	Phvul.009G023800.1.p	5e-73	0.98742	1.47854	0.667837	1.13733e+08
Phvul.008G047600.1.p	Phvul.008G212900.1.p	0	0.330054	0.662367	0.498295	5.09513e+07
Phvul.008G047800.1.p	Phvul.011G007800.1.p	0	0.556083	1.25196	0.44417	9.63046e+07
Phvul.008G079800.1.p	Phvul.008G244400.1.p	0	0.354103	2.1394	0.165515	1.64569e+08
Phvul.008G080500.1.p	Phvul.008G245900.1.p	0	0.270624	1.52452	0.177514	1.17271e+08
Phvul.008G080500.1.p	Phvul.009G042300.1.p	0	0.339015	1.53342	0.221085	1.17955e+08
Phvul.008G082500.1.p	Phvul.010G070400.1.p	0	0.133557	0.59116	0.225924	45473843
Phvul.008G082500.1.p	Phvul.009G043600.2.p	0	0.290578	2.48822	0.116782	1.91401e+08
Phvul.008G093000.1.p	Phvul.010G064900.1.p	0	0.162065	0.847543	0.191218	6.51956e+07
Phvul.008G093200.1.p	Phvul.008G224900.1.p	0	0.542481	2.33939	0.23189	1.79953e+08
Phvul.008G105600.1.p	Phvul.009G046600.1.p	1e-159	0.63025	1.46585	0.429955	1.12758e+08
Phvul.008G105600.1.p	Phvul.008G225000.1.p	0	0.536752	2.09395	0.256334	1.61073e+08
Phvul.008G122200.1.p	Phvul.008G281500.3.p	0	0.521383	1.30641	0.399097	1.00493e+08
Phvul.008G122200.1.p	Phvul.011G166400.1.p	0	0.750782	1.80431	0.416104	138793294
Phvul.008G122400.1.p	Phvul.010G064300.1.p	6e-101	0.850027	1.41521	0.600636	1.08862e+08
Phvul.008G122400.1.p	Phvul.008G245900.1.p	3e-94	0.874578	2.20182	0.397207	1.69371e+08
Phvul.008G146600.1.p	Phvul.011G182300.1.p	0	0.263168	0.731027	0.359998	5.62329e+07
Phvul.008G152500.1.p	Phvul.008G275000.1.p	1e-80	0.764847	1.76203	0.434072	1.35541e+08
Phvul.008G158100.1.p	Phvul.009G103100.1.p	0	0.242083	1.01712	0.238008	7.82401e+07
Phvul.008G159500.1.p	Phvul.009G136200.1.p	0	0.116615	0.601543	0.193859	4.62726e+07
Phvul.008G186900.1.p	Phvul.009G180700.1.p	3e-95	0.884513	2.13682	0.413938	1.64371e+08
Phvul.008G212900.1.p	Phvul.011G007900.1.p	0	0.556417	1.64719	0.337797	1.26707e+08
Phvul.009G043600.2.p	Phvul.010G064300.1.p	2e-114	0.939567	1.40756	0.667514	1.08274e+08
Phvul.009G043600.2.p	Phvul.010G070400.1.p	0	0.293642	1.83402	0.160108	1.41079e+08
Phvul.009G225700.1.p	Phvul.010G127500.1.p	0	0.48911	1.74822	0.279776	1.34478e+08
Phvul.009G260900.1.p	Phvul.010G165200.1.p	0	0.435866	2.28784	0.190514	1.75988e+08
