# Supplementary material for: Genome-wide analysis and characterization of the LRR-RLK gene family provides insights into anthracnose resistance in common bean
Source: Sci Rep. 2023 Aug 18;13:13455. doi: 10.1038/s41598-023-40054-3 (PMC10439169; doi:10.1038/s41598-023-40054-3)
Supplement: Supplementary file 14 — Supplementary Table S7. [file 41598_2023_40054_MOESM14_ESM.xlsx]

## Sheet: Table S7
Table S7. Synteny between Phaseolus Vulgaris and Glycine max genes.
P. vulgaris chromosome	P. vulgaris Gene		G. max chromossome	G. max Gene
Chr04	Phvul.004G173300.1.v2.1	==	Gm01	Glyma.01G004800.1.Wm82.a4.v1
Chr04	Phvul.004G175700.1.v2.1	==	Gm01	Glyma.01G007400.1.Wm82.a4.v1
Chr04	Phvul.004G175800.1.v2.1	==	Gm01	Glyma.01G007500.1.Wm82.a4.v1
Chr04	Phvul.004G177900.1.v2.1	==	Gm01	Glyma.01G001800.1.Wm82.a4.v1
Chr04	Phvul.004G149100.1.v2.1	==	Gm02	Glyma.02G244400.1.Wm82.a4.v1
Chr04	Phvul.004G086300.1.v2.1	==	Gm02	Glyma.02G076100.1.Wm82.a4.v1
Chr04	Phvul.004G055400.1.v2.1	==	Gm05	Glyma.05G075800.1.Wm82.a4.v1
Chr04	Phvul.004G149100.1.v2.1	==	Gm05	Glyma.05G247300.1.Wm82.a4.v1
Chr04	Phvul.004G177900.1.v2.1	==	Gm07	Glyma.07G130700.1.Wm82.a4.v1
Chr04	Phvul.004G149100.1.v2.1	==	Gm07	Glyma.07G103500.1.Wm82.a4.v1
Chr04	Phvul.004G173300.1.v2.1	==	Gm07	Glyma.07G127100.1.Wm82.a4.v1
Chr04	Phvul.004G046800.1.v2.1	==	Gm08	Glyma.08G255300.2.Wm82.a4.v1
Chr04	Phvul.004G037600.2.v2.1	==	Gm08	Glyma.08G246100.1.Wm82.a4.v1
Chr04	Phvul.004G149100.1.v2.1	==	Gm08	Glyma.08G055700.1.Wm82.a4.v1
Chr04	Phvul.004G177900.1.v2.1	==	Gm08	Glyma.08G027400.1.Wm82.a4.v1
Chr04	Phvul.004G126100.1.v2.1	==	Gm09	Glyma.09G152400.1.Wm82.a4.v1
Chr04	Phvul.004G128100.1.v2.1	==	Gm09	Glyma.09G154600.1.Wm82.a4.v1
Chr04	Phvul.004G136500.1.v2.1	==	Gm09	Glyma.09G161100.1.Wm82.a4.v1
Chr04	Phvul.004G149100.1.v2.1	==	Gm09	Glyma.09G173800.2.Wm82.a4.v1
Chr04	Phvul.004G126100.1.v2.1	==	Gm10	Glyma.10G242300.4.Wm82.a4.v1
Chr04	Phvul.004G128100.1.v2.1	==	Gm10	Glyma.10G177300.1.Wm82.a4.v1
Chr04	Phvul.004G086300.1.v2.1	==	Gm10	Glyma.10G218800.1.Wm82.a4.v1
Chr04	Phvul.004G037600.2.v2.1	==	Gm13	Glyma.13G056200.1.Wm82.a4.v1
Chr04	Phvul.004G046800.1.v2.1	==	Gm13	Glyma.13G050200.1.Wm82.a4.v1
Chr04	Phvul.004G126100.1.v2.1	==	Gm16	Glyma.16G203300.1.Wm82.a4.v1
Chr04	Phvul.004G128100.1.v2.1	==	Gm16	Glyma.16G205100.1.Wm82.a4.v1
Chr04	Phvul.004G136500.1.v2.1	==	Gm16	Glyma.16G210500.1.Wm82.a4.v1
Chr04	Phvul.004G055400.1.v2.1	==	Gm16	Glyma.16G059700.1.Wm82.a4.v1
Chr04	Phvul.004G084688.1.v2.1	==	Gm16	Glyma.16G156100.1.Wm82.a4.v1
Chr04	Phvul.004G037600.2.v2.1	==	Gm18	Glyma.18G267000.1.Wm82.a4.v1
Chr04	Phvul.004G046800.1.v2.1	==	Gm18	Glyma.18G278200.4.Wm82.a4.v1
Chr04	Phvul.004G037600.2.v2.1	==	Gm19	Glyma.19G030400.1.Wm82.a4.v1
Chr04	Phvul.004G046800.1.v2.1	==	Gm19	Glyma.19G039100.1.Wm82.a4.v1
Chr04	Phvul.004G055400.1.v2.1	==	Gm19	Glyma.19G074900.3.Wm82.a4.v1
Chr04	Phvul.004G055400.1.v2.1	==	Gm19	Glyma.19G087800.5.Wm82.a4.v1
Chr04	Phvul.004G128100.1.v2.1	==	Gm20	Glyma.20G212800.1.Wm82.a4.v1
Chr04	Phvul.004G126100.1.v2.1	==	Gm20	Glyma.20G151800.1.Wm82.a4.v1
Chr03	Phvul.003G214800.1.v2.1	==	Gm01	Glyma.01G211900.1.Wm82.a4.v1
Chr03	Phvul.003G260300.1.v2.1	==	Gm01	Glyma.01G168100.1.Wm82.a4.v1
Chr03	Phvul.003G040200.1.v2.1	==	Gm01	Glyma.01G062900.1.Wm82.a4.v1
Chr03	Phvul.003G068400.1.v2.1	==	Gm01	Glyma.01G043700.1.Wm82.a4.v1
Chr03	Phvul.003G068400.1.v2.1	==	Gm02	Glyma.02G019800.1.Wm82.a4.v1
Chr03	Phvul.003G260300.1.v2.1	==	Gm02	Glyma.02G050300.1.Wm82.a4.v1
Chr03	Phvul.003G040200.1.v2.1	==	Gm02	Glyma.02G120800.1.Wm82.a4.v1
Chr03	Phvul.003G152900.1.v2.1	==	Gm02	Glyma.02G207400.1.Wm82.a4.v1
Chr03	Phvul.003G154000.1.v2.1	==	Gm02	Glyma.02G206300.1.Wm82.a4.v1
Chr03	Phvul.003G156366.1.v2.1	==	Gm02	Glyma.02G203600.1.Wm82.a4.v1
Chr03	Phvul.003G187200.1.v2.1	==	Gm04	Glyma.04G165400.1.Wm82.a4.v1
Chr03	Phvul.003G193100.1.v2.1	==	Gm04	Glyma.04G174700.1.Wm82.a4.v1
Chr03	Phvul.003G241400.1.v2.1	==	Gm04	Glyma.04G041400.1.Wm82.a4.v1
Chr03	Phvul.003G187200.1.v2.1	==	Gm05	Glyma.05G024000.1.Wm82.a4.v1
Chr03	Phvul.003G193100.1.v2.1	==	Gm05	Glyma.05G030100.1.Wm82.a4.v1
Chr03	Phvul.003G203100.1.v2.1	==	Gm05	Glyma.05G039900.4.Wm82.a4.v1
Chr03	Phvul.003G214800.1.v2.1	==	Gm05	Glyma.05G052700.1.Wm82.a4.v1
Chr03	Phvul.003G240400.1.v2.1	==	Gm05	Glyma.05G097400.1.Wm82.a4.v1
Chr03	Phvul.003G159700.1.v2.1	==	Gm05	Glyma.05G011600.1.Wm82.a4.v1
Chr03	Phvul.003G159700.1.v2.1	==	Gm06	Glyma.06G211600.1.Wm82.a4.v1
Chr03	Phvul.003G156366.1.v2.1	==	Gm06	Glyma.06G221400.1.Wm82.a4.v1
Chr03	Phvul.003G187200.1.v2.1	==	Gm06	Glyma.06G197600.1.Wm82.a4.v1
Chr03	Phvul.003G193100.1.v2.1	==	Gm06	Glyma.06G190000.1.Wm82.a4.v1
Chr03	Phvul.003G260300.1.v2.1	==	Gm06	Glyma.06G026600.1.Wm82.a4.v1
Chr03	Phvul.003G015800.1.v2.1	==	Gm07	Glyma.07G173100.1.Wm82.a4.v1
Chr03	Phvul.003G129400.1.v2.1	==	Gm07	Glyma.07G041200.1.Wm82.a4.v1
Chr03	Phvul.003G090000.1.v2.1	==	Gm07	Glyma.07G270700.3.Wm82.a4.v1
Chr03	Phvul.003G068400.1.v2.1	==	Gm08	Glyma.08G297400.1.Wm82.a4.v1
Chr03	Phvul.003G015800.1.v2.1	==	Gm08	Glyma.08G048700.1.Wm82.a4.v1
Chr03	Phvul.003G029700.1.v2.1	==	Gm10	Glyma.10G271900.1.Wm82.a4.v1
Chr03	Phvul.003G260300.1.v2.1	==	Gm11	Glyma.11G075200.1.Wm82.a4.v1
Chr03	Phvul.003G214800.1.v2.1	==	Gm11	Glyma.11G030000.1.Wm82.a4.v1
Chr03	Phvul.003G129400.1.v2.1	==	Gm13	Glyma.13G111800.1.Wm82.a4.v1
Chr03	Phvul.003G129400.1.v2.1	==	Gm15	Glyma.15G179300.1.Wm82.a4.v1
Chr03	Phvul.003G260300.1.v2.1	==	Gm16	Glyma.16G130400.2.Wm82.a4.v1
Chr03	Phvul.003G129400.1.v2.1	==	Gm16	Glyma.16G009900.1.Wm82.a4.v1
Chr03	Phvul.003G273700.1.v2.1	==	Gm16	Glyma.16G101800.1.Wm82.a4.v1
Chr03	Phvul.003G214800.1.v2.1	==	Gm17	Glyma.17G135000.1.Wm82.a4.v1
Chr03	Phvul.003G240400.1.v2.1	==	Gm17	Glyma.17G167600.1.Wm82.a4.v1
Chr03	Phvul.003G241400.1.v2.1	==	Gm17	Glyma.17G169300.1.Wm82.a4.v1
Chr03	Phvul.003G129400.1.v2.1	==	Gm17	Glyma.17G047900.1.Wm82.a4.v1
Chr03	Phvul.003G152900.1.v2.1	==	Gm17	Glyma.17G070300.1.Wm82.a4.v1
Chr03	Phvul.003G154000.1.v2.1	==	Gm17	Glyma.17G071700.1.Wm82.a4.v1
Chr03	Phvul.003G156366.1.v2.1	==	Gm17	Glyma.17G074101.1.Wm82.a4.v1
Chr03	Phvul.003G187200.1.v2.1	==	Gm17	Glyma.17G103400.1.Wm82.a4.v1
Chr03	Phvul.003G193100.1.v2.1	==	Gm17	Glyma.17G096500.1.Wm82.a4.v1
Chr03	Phvul.003G203100.1.v2.1	==	Gm17	Glyma.17G087000.1.Wm82.a4.v1
Chr03	Phvul.003G159700.1.v2.1	==	Gm17	Glyma.17G119800.1.Wm82.a4.v1
Chr03	Phvul.003G068400.1.v2.1	==	Gm18	Glyma.18G124500.1.Wm82.a4.v1
Chr03	Phvul.003G029700.1.v2.1	==	Gm20	Glyma.20G118200.1.Wm82.a4.v1
Chr06	Phvul.006G059284.1.v2.1	==	Gm02	Glyma.02G302600.1.Wm82.a4.v1
Chr06	Phvul.006G071600.1.v2.1	==	Gm02	Glyma.02G229500.1.Wm82.a4.v1
Chr06	Phvul.006G080200.1.v2.1	==	Gm02	Glyma.02G237000.1.Wm82.a4.v1
Chr06	Phvul.006G080500.1.v2.1	==	Gm02	Glyma.02G237300.2.Wm82.a4.v1
Chr06	Phvul.006G029000.1.v2.1	==	Gm02	Glyma.02G281100.1.Wm82.a4.v1
Chr06	Phvul.006G080200.1.v2.1	==	Gm04	Glyma.04G223800.2.Wm82.a4.v1
Chr06	Phvul.006G208100.1.v2.1	==	Gm05	Glyma.05G119500.2.Wm82.a4.v1
Chr06	Phvul.006G174700.1.v2.1	==	Gm05	Glyma.05G159200.1.Wm82.a4.v1
Chr06	Phvul.006G181800.2.v2.1	==	Gm06	Glyma.06G288600.1.Wm82.a4.v1
Chr06	Phvul.006G181800.2.v2.1	==	Gm07	Glyma.07G201600.1.Wm82.a4.v1
Chr06	Phvul.006G189800.1.v2.1	==	Gm07	Glyma.07G192200.1.Wm82.a4.v1
Chr06	Phvul.006G059284.1.v2.1	==	Gm08	Glyma.08G333200.1.Wm82.a4.v1
Chr06	Phvul.006G208100.1.v2.1	==	Gm08	Glyma.08G180800.1.Wm82.a4.v1
Chr06	Phvul.006G197000.1.v2.1	==	Gm08	Glyma.08G062700.1.Wm82.a4.v1
Chr06	Phvul.006G029000.1.v2.1	==	Gm08	Glyma.08G302900.1.Wm82.a4.v1
Chr06	Phvul.006G174700.1.v2.1	==	Gm08	Glyma.08G117000.1.Wm82.a4.v1
Chr06	Phvul.006G146100.1.v2.1	==	Gm09	Glyma.09G007200.1.Wm82.a4.v1
Chr06	Phvul.006G180200.1.v2.1	==	Gm10	Glyma.10G069500.1.Wm82.a4.v1
Chr06	Phvul.006G080200.1.v2.1	==	Gm11	Glyma.11G199700.5.Wm82.a4.v1
Chr06	Phvul.006G080500.1.v2.1	==	Gm11	Glyma.11G200300.2.Wm82.a4.v1
Chr06	Phvul.006G071600.1.v2.1	==	Gm11	Glyma.11G167100.1.Wm82.a4.v1
Chr06	Phvul.006G174400.1.v2.1	==	Gm13	Glyma.13G228000.1.Wm82.a4.v1
Chr06	Phvul.006G174700.1.v2.1	==	Gm13	Glyma.13G228300.1.Wm82.a4.v1
Chr06	Phvul.006G181800.2.v2.1	==	Gm13	Glyma.13G235000.1.Wm82.a4.v1
Chr06	Phvul.006G189800.1.v2.1	==	Gm13	Glyma.13G244200.1.Wm82.a4.v1
Chr06	Phvul.006G197000.1.v2.1	==	Gm13	Glyma.13G251900.2.Wm82.a4.v1
Chr06	Phvul.006G198200.1.v2.1	==	Gm13	Glyma.13G253300.1.Wm82.a4.v1
Chr06	Phvul.006G181800.2.v2.1	==	Gm13	Glyma.13G174900.1.Wm82.a4.v1
Chr06	Phvul.006G189800.1.v2.1	==	Gm13	Glyma.13G184200.5.Wm82.a4.v1
Chr06	Phvul.006G181800.2.v2.1	==	Gm13	Glyma.13G294100.1.Wm82.a4.v1
Chr06	Phvul.006G189800.1.v2.1	==	Gm13	Glyma.13G300000.7.Wm82.a4.v1
Chr06	Phvul.006G180200.1.v2.1	==	Gm13	Glyma.13G152542.1.Wm82.a4.v1
Chr06	Phvul.006G080200.1.v2.1	==	Gm14	Glyma.14G206000.1.Wm82.a4.v1
Chr06	Phvul.006G080500.1.v2.1	==	Gm14	Glyma.14G206200.5.Wm82.a4.v1
Chr06	Phvul.006G029000.1.v2.1	==	Gm14	Glyma.14G033500.1.Wm82.a4.v1
Chr06	Phvul.006G059284.1.v2.1	==	Gm14	Glyma.14G011500.1.Wm82.a4.v1
Chr06	Phvul.006G146100.1.v2.1	==	Gm15	Glyma.15G111600.1.Wm82.a4.v1
Chr06	Phvul.006G174700.1.v2.1	==	Gm15	Glyma.15G084200.1.Wm82.a4.v1
Chr06	Phvul.006G189800.1.v2.1	==	Gm15	Glyma.15G069500.2.Wm82.a4.v1
Chr06	Phvul.006G208100.1.v2.1	==	Gm15	Glyma.15G051600.1.Wm82.a4.v1
Chr06	Phvul.006G029000.1.v2.1	==	Gm18	Glyma.18G116800.1.Wm82.a4.v1
Chr06	Phvul.006G059284.1.v2.1	==	Gm18	Glyma.18G073600.1.Wm82.a4.v1
Chr06	Phvul.006G071600.1.v2.1	==	Gm18	Glyma.18G059600.1.Wm82.a4.v1
Chr06	Phvul.006G080200.1.v2.1	==	Gm18	Glyma.18G051100.10.Wm82.a4.v1
Chr06	Phvul.006G080500.1.v2.1	==	Gm18	Glyma.18G050700.1.Wm82.a4.v1
Chr05	Phvul.005G120300.1.v2.1	==	Gm03	Glyma.03G202000.1.Wm82.a4.v1
Chr05	Phvul.005G005900.1.v2.1	==	Gm04	Glyma.04G115700.1.Wm82.a4.v1
Chr05	Phvul.005G100400.1.v2.1	==	Gm06	Glyma.06G288600.1.Wm82.a4.v1
Chr05	Phvul.005G005900.1.v2.1	==	Gm06	Glyma.06G320600.1.Wm82.a4.v1
Chr05	Phvul.005G162000.1.v2.1	==	Gm07	Glyma.07G013700.1.Wm82.a4.v1
Chr05	Phvul.005G164700.1.v2.1	==	Gm08	Glyma.08G198900.1.Wm82.a4.v1
Chr05	Phvul.005G054300.1.v2.1	==	Gm08	Glyma.08G174500.1.Wm82.a4.v1
Chr05	Phvul.005G120300.1.v2.1	==	Gm11	Glyma.11G179200.1.Wm82.a4.v1
Chr05	Phvul.005G073800.1.v2.1	==	Gm12	Glyma.12G225800.1.Wm82.a4.v1
Chr05	Phvul.005G100400.1.v2.1	==	Gm12	Glyma.12G206800.1.Wm82.a4.v1
Chr05	Phvul.005G120300.1.v2.1	==	Gm12	Glyma.12G188100.1.Wm82.a4.v1
Chr05	Phvul.005G106800.1.v2.1	==	Gm12	Glyma.12G108400.5.Wm82.a4.v1
Chr05	Phvul.005G120300.1.v2.1	==	Gm12	Glyma.12G094200.1.Wm82.a4.v1
Chr05	Phvul.005G100400.1.v2.1	==	Gm13	Glyma.13G294100.1.Wm82.a4.v1
Chr05	Phvul.005G106800.1.v2.1	==	Gm13	Glyma.13G300000.7.Wm82.a4.v1
Chr05	Phvul.005G162000.1.v2.1	==	Gm13	Glyma.13G352700.1.Wm82.a4.v1
Chr05	Phvul.005G162100.1.v2.1	==	Gm13	Glyma.13G352800.1.Wm82.a4.v1
Chr05	Phvul.005G183300.1.v2.1	==	Gm13	Glyma.13G371200.1.Wm82.a4.v1
Chr05	Phvul.005G106800.1.v2.1	==	Gm13	Glyma.13G244200.1.Wm82.a4.v1
Chr05	Phvul.005G073800.1.v2.1	==	Gm13	Glyma.13G275100.1.Wm82.a4.v1
Chr05	Phvul.005G054300.1.v2.1	==	Gm15	Glyma.15G252600.1.Wm82.a4.v1
Chr05	Phvul.005G163500.1.v2.1	==	Gm15	Glyma.15G021800.1.Wm82.a4.v1
Chr05	Phvul.005G164500.1.v2.1	==	Gm15	Glyma.15G021700.1.Wm82.a4.v1
Chr05	Phvul.005G164700.1.v2.1	==	Gm15	Glyma.15G021300.1.Wm82.a4.v1
Chr05	Phvul.005G184700.1.v2.1	==	Gm15	Glyma.15G001500.1.Wm82.a4.v1
Chr05	Phvul.005G185800.1.v2.1	==	Gm15	Glyma.15G000600.1.Wm82.a4.v1
Chr08	Phvul.008G082500.1.v2.1	==	Gm01	Glyma.01G133300.1.Wm82.a4.v1
Chr08	Phvul.008G093000.1.v2.1	==	Gm01	Glyma.01G125200.1.Wm82.a4.v1
Chr08	Phvul.008G275000.1.v2.1	==	Gm02	Glyma.02G297100.1.Wm82.a4.v1
Chr08	Phvul.008G281500.3.v2.1	==	Gm02	Glyma.02G302600.1.Wm82.a4.v1
Chr08	Phvul.008G017400.1.v2.1	==	Gm02	Glyma.02G097400.2.Wm82.a4.v1
Chr08	Phvul.008G220100.1.v2.1	==	Gm02	Glyma.02G261400.1.Wm82.a4.v1
Chr08	Phvul.008G221900.1.v2.1	==	Gm02	Glyma.02G263900.4.Wm82.a4.v1
Chr08	Phvul.008G212900.1.v2.1	==	Gm02	Glyma.02G269200.1.Wm82.a4.v1
Chr08	Phvul.008G236900.1.v2.1	==	Gm02	Glyma.02G244400.1.Wm82.a4.v1
Chr08	Phvul.008G238600.2.v2.1	==	Gm02	Glyma.02G242700.2.Wm82.a4.v1
Chr08	Phvul.008G244400.1.v2.1	==	Gm02	Glyma.02G237300.2.Wm82.a4.v1
Chr08	Phvul.008G258700.1.v2.1	==	Gm02	Glyma.02G229500.1.Wm82.a4.v1
Chr08	Phvul.008G082500.1.v2.1	==	Gm03	Glyma.03G034200.1.Wm82.a4.v1
Chr08	Phvul.008G093000.1.v2.1	==	Gm03	Glyma.03G049300.1.Wm82.a4.v1
Chr08	Phvul.008G093000.1.v2.1	==	Gm07	Glyma.07G156000.1.Wm82.a4.v1
Chr08	Phvul.008G093200.1.v2.1	==	Gm07	Glyma.07G155800.1.Wm82.a4.v1
Chr08	Phvul.008G105600.1.v2.1	==	Gm07	Glyma.07G147800.1.Wm82.a4.v1
Chr08	Phvul.008G281500.3.v2.1	==	Gm08	Glyma.08G333200.1.Wm82.a4.v1
Chr08	Phvul.008G122200.1.v2.1	==	Gm08	Glyma.08G357400.1.Wm82.a4.v1
Chr08	Phvul.008G047600.1.v2.1	==	Gm09	Glyma.09G243600.1.Wm82.a4.v1
Chr08	Phvul.008G050700.1.v2.1	==	Gm09	Glyma.09G246600.3.Wm82.a4.v1
Chr08	Phvul.008G079800.1.v2.1	==	Gm09	Glyma.09G272300.9.Wm82.a4.v1
Chr08	Phvul.008G080500.1.v2.1	==	Gm09	Glyma.09G272900.4.Wm82.a4.v1
Chr08	Phvul.008G082500.1.v2.1	==	Gm09	Glyma.09G274600.1.Wm82.a4.v1
Chr08	Phvul.008G258700.1.v2.1	==	Gm11	Glyma.11G167100.1.Wm82.a4.v1
Chr08	Phvul.008G220100.1.v2.1	==	Gm11	Glyma.11G233500.1.Wm82.a4.v1
Chr08	Phvul.008G221900.1.v2.1	==	Gm11	Glyma.11G232200.1.Wm82.a4.v1
Chr08	Phvul.008G244400.1.v2.1	==	Gm11	Glyma.11G200300.2.Wm82.a4.v1
Chr08	Phvul.008G212900.1.v2.1	==	Gm14	Glyma.14G047900.1.Wm82.a4.v1
Chr08	Phvul.008G220100.1.v2.1	==	Gm14	Glyma.14G055900.1.Wm82.a4.v1
Chr08	Phvul.008G221900.1.v2.1	==	Gm14	Glyma.14G057400.1.Wm82.a4.v1
Chr08	Phvul.008G224900.1.v2.1	==	Gm14	Glyma.14G060300.1.Wm82.a4.v1
Chr08	Phvul.008G258700.1.v2.1	==	Gm14	Glyma.14G197000.1.Wm82.a4.v1
Chr08	Phvul.008G281500.3.v2.1	==	Gm14	Glyma.14G011500.1.Wm82.a4.v1
Chr08	Phvul.008G238600.2.v2.1	==	Gm14	Glyma.14G212100.1.Wm82.a4.v1
Chr08	Phvul.008G146600.1.v2.1	==	Gm16	Glyma.16G064100.1.Wm82.a4.v1
Chr08	Phvul.008G238600.2.v2.1	==	Gm18	Glyma.18G042200.1.Wm82.a4.v1
Chr08	Phvul.008G244400.1.v2.1	==	Gm18	Glyma.18G050700.1.Wm82.a4.v1
Chr08	Phvul.008G220100.1.v2.1	==	Gm18	Glyma.18G023500.1.Wm82.a4.v1
Chr08	Phvul.008G221900.1.v2.1	==	Gm18	Glyma.18G025100.2.Wm82.a4.v1
Chr08	Phvul.008G258700.1.v2.1	==	Gm18	Glyma.18G059600.1.Wm82.a4.v1
Chr08	Phvul.008G082500.1.v2.1	==	Gm18	Glyma.18G213600.1.Wm82.a4.v1
Chr08	Phvul.008G122200.1.v2.1	==	Gm18	Glyma.18G176000.1.Wm82.a4.v1
Chr08	Phvul.008G017400.1.v2.1	==	Gm18	Glyma.18G284100.1.Wm82.a4.v1
Chr08	Phvul.008G050700.1.v2.1	==	Gm18	Glyma.18G246400.3.Wm82.a4.v1
Chr08	Phvul.008G080500.1.v2.1	==	Gm18	Glyma.18G216200.1.Wm82.a4.v1
Chr08	Phvul.008G093000.1.v2.1	==	Gm18	Glyma.18G206400.1.Wm82.a4.v1
Chr08	Phvul.008G105600.1.v2.1	==	Gm18	Glyma.18G199200.2.Wm82.a4.v1
Chr08	Phvul.008G281500.3.v2.1	==	Gm18	Glyma.18G073600.1.Wm82.a4.v1
Chr08	Phvul.008G146600.1.v2.1	==	Gm19	Glyma.19G081200.1.Wm82.a4.v1
Chr07	Phvul.007G268200.1.v2.1	==	Gm02	Glyma.02G197000.1.Wm82.a4.v1
Chr07	Phvul.007G258000.1.v2.1	==	Gm02	Glyma.02G177000.1.Wm82.a4.v1
Chr07	Phvul.007G086800.1.v2.1	==	Gm02	Glyma.02G076100.1.Wm82.a4.v1
Chr07	Phvul.007G258000.1.v2.1	==	Gm03	Glyma.03G143000.1.Wm82.a4.v1
Chr07	Phvul.007G153400.1.v2.1	==	Gm03	Glyma.03G167500.1.Wm82.a4.v1
Chr07	Phvul.007G163000.1.v2.1	==	Gm03	Glyma.03G177600.4.Wm82.a4.v1
Chr07	Phvul.007G268200.1.v2.1	==	Gm03	Glyma.03G202000.1.Wm82.a4.v1
Chr07	Phvul.007G224300.1.v2.1	==	Gm03	Glyma.03G189800.1.Wm82.a4.v1
Chr07	Phvul.007G040400.1.v2.1	==	Gm05	Glyma.05G097400.1.Wm82.a4.v1
Chr07	Phvul.007G063200.1.v2.1	==	Gm09	Glyma.09G152400.1.Wm82.a4.v1
Chr07	Phvul.007G112100.1.v2.1	==	Gm09	Glyma.09G154600.1.Wm82.a4.v1
Chr07	Phvul.007G153400.1.v2.1	==	Gm10	Glyma.10G040500.1.Wm82.a4.v1
Chr07	Phvul.007G163000.1.v2.1	==	Gm10	Glyma.10G048800.1.Wm82.a4.v1
Chr07	Phvul.007G137800.1.v2.1	==	Gm10	Glyma.10G195700.1.Wm82.a4.v1
Chr07	Phvul.007G112100.1.v2.1	==	Gm10	Glyma.10G177300.1.Wm82.a4.v1
Chr07	Phvul.007G029900.1.v2.1	==	Gm10	Glyma.10G271900.1.Wm82.a4.v1
Chr07	Phvul.007G032100.1.v2.1	==	Gm10	Glyma.10G270600.1.Wm82.a4.v1
Chr07	Phvul.007G040400.1.v2.1	==	Gm10	Glyma.10G261600.1.Wm82.a4.v1
Chr07	Phvul.007G063200.1.v2.1	==	Gm10	Glyma.10G242300.4.Wm82.a4.v1
Chr07	Phvul.007G067700.1.v2.1	==	Gm10	Glyma.10G237900.1.Wm82.a4.v1
Chr07	Phvul.007G084400.1.v2.1	==	Gm10	Glyma.10G220700.1.Wm82.a4.v1
Chr07	Phvul.007G086800.1.v2.1	==	Gm10	Glyma.10G218800.1.Wm82.a4.v1
Chr07	Phvul.007G268200.1.v2.1	==	Gm10	Glyma.10G081300.1.Wm82.a4.v1
Chr07	Phvul.007G224300.1.v2.1	==	Gm10	Glyma.10G065200.1.Wm82.a4.v1
Chr07	Phvul.007G258000.1.v2.1	==	Gm10	Glyma.10G091400.1.Wm82.a4.v1
Chr07	Phvul.007G268200.1.v2.1	==	Gm12	Glyma.12G094200.1.Wm82.a4.v1
Chr07	Phvul.007G153400.1.v2.1	==	Gm13	Glyma.13G127100.2.Wm82.a4.v1
Chr07	Phvul.007G163000.1.v2.1	==	Gm13	Glyma.13G136700.1.Wm82.a4.v1
Chr07	Phvul.007G224300.1.v2.1	==	Gm13	Glyma.13G150000.1.Wm82.a4.v1
Chr07	Phvul.007G063200.1.v2.1	==	Gm16	Glyma.16G203300.1.Wm82.a4.v1
Chr07	Phvul.007G112100.1.v2.1	==	Gm16	Glyma.16G205100.1.Wm82.a4.v1
Chr07	Phvul.007G153400.1.v2.1	==	Gm19	Glyma.19G168600.1.Wm82.a4.v1
Chr07	Phvul.007G163000.1.v2.1	==	Gm19	Glyma.19G178400.1.Wm82.a4.v1
Chr07	Phvul.007G224300.1.v2.1	==	Gm19	Glyma.19G190200.1.Wm82.a4.v1
Chr07	Phvul.007G029900.1.v2.1	==	Gm20	Glyma.20G118200.1.Wm82.a4.v1
Chr07	Phvul.007G032100.1.v2.1	==	Gm20	Glyma.20G120700.1.Wm82.a4.v1
Chr07	Phvul.007G040400.1.v2.1	==	Gm20	Glyma.20G129200.1.Wm82.a4.v1
Chr07	Phvul.007G063200.1.v2.1	==	Gm20	Glyma.20G151800.1.Wm82.a4.v1
Chr07	Phvul.007G067700.1.v2.1	==	Gm20	Glyma.20G156700.1.Wm82.a4.v1
Chr07	Phvul.007G084400.1.v2.1	==	Gm20	Glyma.20G170900.1.Wm82.a4.v1
Chr07	Phvul.007G086800.1.v2.1	==	Gm20	Glyma.20G173000.1.Wm82.a4.v1
Chr07	Phvul.007G137800.1.v2.1	==	Gm20	Glyma.20G194400.1.Wm82.a4.v1
Chr07	Phvul.007G112100.1.v2.1	==	Gm20	Glyma.20G212800.1.Wm82.a4.v1
Chr09	Phvul.009G014500.1.v2.1	==	Gm01	Glyma.01G168100.1.Wm82.a4.v1
Chr09	Phvul.009G260500.1.v2.1	==	Gm03	Glyma.03G262500.3.Wm82.a4.v1
Chr09	Phvul.009G260900.1.v2.1	==	Gm03	Glyma.03G262700.2.Wm82.a4.v1
Chr09	Phvul.009G067200.1.v2.1	==	Gm04	Glyma.04G041400.1.Wm82.a4.v1
Chr09	Phvul.009G103100.1.v2.1	==	Gm04	Glyma.04G077100.1.Wm82.a4.v1
Chr09	Phvul.009G112200.1.v2.1	==	Gm04	Glyma.04G086700.1.Wm82.a4.v1
Chr09	Phvul.009G114400.1.v2.1	==	Gm04	Glyma.04G088700.1.Wm82.a4.v1
Chr09	Phvul.009G114500.1.v2.1	==	Gm04	Glyma.04G088800.1.Wm82.a4.v1
Chr09	Phvul.009G046600.1.v2.1	==	Gm04	Glyma.04G230500.1.Wm82.a4.v1
Chr09	Phvul.009G184500.2.v2.1	==	Gm04	Glyma.04G165400.1.Wm82.a4.v1
Chr09	Phvul.009G190400.1.v2.1	==	Gm04	Glyma.04G174700.1.Wm82.a4.v1
Chr09	Phvul.009G138532.1.v2.1	==	Gm04	Glyma.04G218300.1.Wm82.a4.v1
Chr09	Phvul.009G140500.1.v2.1	==	Gm04	Glyma.04G220400.1.Wm82.a4.v1
Chr09	Phvul.009G023800.1.v2.1	==	Gm04	Glyma.04G012800.2.Wm82.a4.v1
Chr09	Phvul.009G171200.1.v2.1	==	Gm04	Glyma.04G190400.1.Wm82.a4.v1
Chr09	Phvul.009G136200.1.v2.1	==	Gm04	Glyma.04G239700.1.Wm82.a4.v1
Chr09	Phvul.009G014500.1.v2.1	==	Gm04	Glyma.04G026700.1.Wm82.a4.v1
Chr09	Phvul.009G043600.2.v2.1	==	Gm04	Glyma.04G222800.1.Wm82.a4.v1
Chr09	Phvul.009G184500.2.v2.1	==	Gm05	Glyma.05G024000.1.Wm82.a4.v1
Chr09	Phvul.009G190400.1.v2.1	==	Gm05	Glyma.05G030100.1.Wm82.a4.v1
Chr09	Phvul.009G244600.1.v2.1	==	Gm05	Glyma.05G134800.1.Wm82.a4.v1
Chr09	Phvul.009G067200.1.v2.1	==	Gm06	Glyma.06G042500.2.Wm82.a4.v1
Chr09	Phvul.009G112200.1.v2.1	==	Gm06	Glyma.06G088400.1.Wm82.a4.v1
Chr09	Phvul.009G114400.1.v2.1	==	Gm06	Glyma.06G090700.1.Wm82.a4.v1
Chr09	Phvul.009G114500.1.v2.1	==	Gm06	Glyma.06G090800.1.Wm82.a4.v1
Chr09	Phvul.009G171200.1.v2.1	==	Gm06	Glyma.06G175100.1.Wm82.a4.v1
Chr09	Phvul.009G136200.1.v2.1	==	Gm06	Glyma.06G124200.1.Wm82.a4.v1
Chr09	Phvul.009G043600.2.v2.1	==	Gm06	Glyma.06G142500.2.Wm82.a4.v1
Chr09	Phvul.009G023800.1.v2.1	==	Gm06	Glyma.06G012700.3.Wm82.a4.v1
Chr09	Phvul.009G195900.1.v2.1	==	Gm06	Glyma.06G221400.1.Wm82.a4.v1
Chr09	Phvul.009G014500.1.v2.1	==	Gm06	Glyma.06G026600.1.Wm82.a4.v1
Chr09	Phvul.009G184500.2.v2.1	==	Gm06	Glyma.06G197600.1.Wm82.a4.v1
Chr09	Phvul.009G190400.1.v2.1	==	Gm06	Glyma.06G190000.1.Wm82.a4.v1
Chr09	Phvul.009G138532.1.v2.1	==	Gm06	Glyma.06G147600.1.Wm82.a4.v1
Chr09	Phvul.009G140500.1.v2.1	==	Gm06	Glyma.06G145500.1.Wm82.a4.v1
Chr09	Phvul.009G046600.1.v2.1	==	Gm06	Glyma.06G134700.1.Wm82.a4.v1
Chr09	Phvul.009G260500.1.v2.1	==	Gm07	Glyma.07G047200.3.Wm82.a4.v1
Chr09	Phvul.009G260900.1.v2.1	==	Gm07	Glyma.07G046800.1.Wm82.a4.v1
Chr09	Phvul.009G225700.1.v2.1	==	Gm07	Glyma.07G041200.1.Wm82.a4.v1
Chr09	Phvul.009G244600.1.v2.1	==	Gm08	Glyma.08G090000.1.Wm82.a4.v1
Chr09	Phvul.009G244600.1.v2.1	==	Gm09	Glyma.09G048300.1.Wm82.a4.v1
Chr09	Phvul.009G014500.1.v2.1	==	Gm11	Glyma.11G075200.1.Wm82.a4.v1
Chr09	Phvul.009G136200.1.v2.1	==	Gm13	Glyma.13G039700.1.Wm82.a4.v1
Chr09	Phvul.009G225700.1.v2.1	==	Gm13	Glyma.13G111800.1.Wm82.a4.v1
Chr09	Phvul.009G103100.1.v2.1	==	Gm14	Glyma.14G137700.1.Wm82.a4.v1
Chr09	Phvul.009G136200.1.v2.1	==	Gm14	Glyma.14G124700.1.Wm82.a4.v1
Chr09	Phvul.009G112200.1.v2.1	==	Gm14	Glyma.14G144300.1.Wm82.a4.v1
Chr09	Phvul.009G208500.1.v2.1	==	Gm15	Glyma.15G203600.1.Wm82.a4.v1
Chr09	Phvul.009G209200.1.v2.1	==	Gm15	Glyma.15G202700.1.Wm82.a4.v1
Chr09	Phvul.009G225700.1.v2.1	==	Gm15	Glyma.15G179300.1.Wm82.a4.v1
Chr09	Phvul.009G244600.1.v2.1	==	Gm15	Glyma.15G155600.1.Wm82.a4.v1
Chr09	Phvul.009G260900.1.v2.1	==	Gm16	Glyma.16G015400.1.Wm82.a4.v1
Chr09	Phvul.009G225700.1.v2.1	==	Gm16	Glyma.16G009900.1.Wm82.a4.v1
Chr09	Phvul.009G225700.1.v2.1	==	Gm17	Glyma.17G047900.1.Wm82.a4.v1
Chr09	Phvul.009G103100.1.v2.1	==	Gm17	Glyma.17G196200.1.Wm82.a4.v1
Chr09	Phvul.009G184500.2.v2.1	==	Gm17	Glyma.17G103400.1.Wm82.a4.v1
Chr09	Phvul.009G190400.1.v2.1	==	Gm17	Glyma.17G096500.1.Wm82.a4.v1
Chr09	Phvul.009G260900.1.v2.1	==	Gm19	Glyma.19G261700.1.Wm82.a4.v1
Chr11	Phvul.011G123500.1.v2.1	==	Gm06	Glyma.06G288600.1.Wm82.a4.v1
Chr11	Phvul.011G161000.1.v2.1	==	Gm06	Glyma.06G238700.1.Wm82.a4.v1
Chr11	Phvul.011G185500.1.v2.1	==	Gm08	Glyma.08G229100.1.Wm82.a4.v1
Chr11	Phvul.011G007200.1.v2.1	==	Gm09	Glyma.09G230300.1.Wm82.a4.v1
Chr11	Phvul.011G033000.2.v2.1	==	Gm11	Glyma.11G105000.4.Wm82.a4.v1
Chr11	Phvul.011G042000.1.v2.1	==	Gm11	Glyma.11G114100.1.Wm82.a4.v1
Chr11	Phvul.011G007200.1.v2.1	==	Gm12	Glyma.12G006300.1.Wm82.a4.v1
Chr11	Phvul.011G007800.1.v2.1	==	Gm12	Glyma.12G007000.1.Wm82.a4.v1
Chr11	Phvul.011G033000.2.v2.1	==	Gm12	Glyma.12G030000.4.Wm82.a4.v1
Chr11	Phvul.011G042000.1.v2.1	==	Gm12	Glyma.12G040000.1.Wm82.a4.v1
Chr11	Phvul.011G112700.1.v2.1	==	Gm12	Glyma.12G108400.5.Wm82.a4.v1
Chr11	Phvul.011G123500.1.v2.1	==	Gm12	Glyma.12G206800.1.Wm82.a4.v1
Chr11	Phvul.011G161000.1.v2.1	==	Gm12	Glyma.12G225800.1.Wm82.a4.v1
Chr11	Phvul.011G161000.1.v2.1	==	Gm13	Glyma.13G275100.1.Wm82.a4.v1
Chr11	Phvul.011G112700.1.v2.1	==	Gm13	Glyma.13G300000.7.Wm82.a4.v1
Chr11	Phvul.011G123500.1.v2.1	==	Gm13	Glyma.13G294100.1.Wm82.a4.v1
Chr11	Phvul.011G112700.1.v2.1	==	Gm15	Glyma.15G069500.2.Wm82.a4.v1
Chr11	Phvul.011G185500.1.v2.1	==	Gm15	Glyma.15G215600.1.Wm82.a4.v1
Chr10	Phvul.010G070400.1.v2.1	==	Gm01	Glyma.01G133300.1.Wm82.a4.v1
Chr10	Phvul.010G064300.1.v2.1	==	Gm01	Glyma.01G125800.1.Wm82.a4.v1
Chr10	Phvul.010G064900.1.v2.1	==	Gm01	Glyma.01G125200.1.Wm82.a4.v1
Chr10	Phvul.010G064900.1.v2.1	==	Gm03	Glyma.03G049300.1.Wm82.a4.v1
Chr10	Phvul.010G070400.1.v2.1	==	Gm03	Glyma.03G034200.1.Wm82.a4.v1
Chr10	Phvul.010G082400.1.v2.1	==	Gm03	Glyma.03G027200.1.Wm82.a4.v1
Chr10	Phvul.010G082800.1.v2.1	==	Gm03	Glyma.03G026800.2.Wm82.a4.v1
Chr10	Phvul.010G122100.1.v2.1	==	Gm07	Glyma.07G046800.1.Wm82.a4.v1
Chr10	Phvul.010G127500.1.v2.1	==	Gm07	Glyma.07G041200.1.Wm82.a4.v1
Chr10	Phvul.010G064900.1.v2.1	==	Gm07	Glyma.07G156000.1.Wm82.a4.v1
Chr10	Phvul.010G165200.1.v2.1	==	Gm08	Glyma.08G225900.1.Wm82.a4.v1
Chr10	Phvul.010G070400.1.v2.1	==	Gm09	Glyma.09G274600.1.Wm82.a4.v1
Chr10	Phvul.010G127500.1.v2.1	==	Gm13	Glyma.13G111800.1.Wm82.a4.v1
Chr10	Phvul.010G127500.1.v2.1	==	Gm15	Glyma.15G179300.1.Wm82.a4.v1
Chr10	Phvul.010G122100.1.v2.1	==	Gm16	Glyma.16G015400.1.Wm82.a4.v1
Chr10	Phvul.010G122100.1.v2.1	==	Gm16	Glyma.16G015400.1.Wm82.a4.v1
Chr10	Phvul.010G127500.1.v2.1	==	Gm16	Glyma.16G009900.1.Wm82.a4.v1
Chr10	Phvul.010G127500.1.v2.1	==	Gm17	Glyma.17G047900.1.Wm82.a4.v1
Chr10	Phvul.010G064900.1.v2.1	==	Gm18	Glyma.18G206400.1.Wm82.a4.v1
Chr10	Phvul.010G070400.1.v2.1	==	Gm18	Glyma.18G213600.1.Wm82.a4.v1
Chr10	Phvul.010G122100.1.v2.1	==	Gm19	Glyma.19G261700.1.Wm82.a4.v1
Chr02	Phvul.002G143400.1.v2.1	==	Gm01	Glyma.01G020100.1.Wm82.a4.v1
Chr02	Phvul.002G152100.1.v2.1	==	Gm01	Glyma.01G213600.1.Wm82.a4.v1
Chr02	Phvul.002G156600.1.v2.1	==	Gm01	Glyma.01G218800.1.Wm82.a4.v1
Chr02	Phvul.002G162400.1.v2.1	==	Gm01	Glyma.01G224000.1.Wm82.a4.v1
Chr02	Phvul.002G111100.1.v2.1	==	Gm01	Glyma.01G168100.1.Wm82.a4.v1
Chr02	Phvul.002G287900.1.v2.1	==	Gm01	Glyma.01G218800.1.Wm82.a4.v1
Chr02	Phvul.002G295600.1.v2.1	==	Gm01	Glyma.01G224000.1.Wm82.a4.v1
Chr02	Phvul.002G302600.1.v2.1	==	Gm01	Glyma.01G001800.1.Wm82.a4.v1
Chr02	Phvul.002G064400.1.v2.1	==	Gm01	Glyma.01G028700.1.Wm82.a4.v1
Chr02	Phvul.002G007600.1.v2.1	==	Gm01	Glyma.01G197800.1.Wm82.a4.v1
Chr02	Phvul.002G007800.1.v2.1	==	Gm01	Glyma.01G197600.1.Wm82.a4.v1
Chr02	Phvul.002G125100.1.v2.1	==	Gm01	Glyma.01G150700.3.Wm82.a4.v1
Chr02	Phvul.002G060200.1.v2.1	==	Gm01	Glyma.01G211900.1.Wm82.a4.v1
Chr02	Phvul.002G111100.1.v2.1	==	Gm02	Glyma.02G050300.1.Wm82.a4.v1
Chr02	Phvul.002G064400.1.v2.1	==	Gm02	Glyma.02G036500.1.Wm82.a4.v1
Chr02	Phvul.002G287900.1.v2.1	==	Gm05	Glyma.05G206300.1.Wm82.a4.v1
Chr02	Phvul.002G295600.1.v2.1	==	Gm05	Glyma.05G214300.4.Wm82.a4.v1
Chr02	Phvul.002G302600.1.v2.1	==	Gm05	Glyma.05G220900.1.Wm82.a4.v1
Chr02	Phvul.002G331400.1.v2.1	==	Gm05	Glyma.05G247300.1.Wm82.a4.v1
Chr02	Phvul.002G238900.2.v2.1	==	Gm05	Glyma.05G158800.4.Wm82.a4.v1
Chr02	Phvul.002G239400.1.v2.1	==	Gm05	Glyma.05G159200.1.Wm82.a4.v1
Chr02	Phvul.002G251400.1.v2.1	==	Gm05	Glyma.05G170600.1.Wm82.a4.v1
Chr02	Phvul.002G156600.1.v2.1	==	Gm05	Glyma.05G206300.1.Wm82.a4.v1
Chr02	Phvul.002G162400.1.v2.1	==	Gm05	Glyma.05G214300.4.Wm82.a4.v1
Chr02	Phvul.002G184800.1.v2.1	==	Gm05	Glyma.05G136900.1.Wm82.a4.v1
Chr02	Phvul.002G187300.1.v2.1	==	Gm05	Glyma.05G134800.1.Wm82.a4.v1
Chr02	Phvul.002G196200.1.v2.1	==	Gm05	Glyma.05G128200.1.Wm82.a4.v1
Chr02	Phvul.002G007600.1.v2.1	==	Gm05	Glyma.05G110400.1.Wm82.a4.v1
Chr02	Phvul.002G111100.1.v2.1	==	Gm06	Glyma.06G026600.1.Wm82.a4.v1
Chr02	Phvul.002G232600.1.v2.1	==	Gm06	Glyma.06G288600.1.Wm82.a4.v1
Chr02	Phvul.002G232600.1.v2.1	==	Gm07	Glyma.07G201600.1.Wm82.a4.v1
Chr02	Phvul.002G331400.1.v2.1	==	Gm07	Glyma.07G103500.1.Wm82.a4.v1
Chr02	Phvul.002G324600.1.v2.1	==	Gm07	Glyma.07G173100.1.Wm82.a4.v1
Chr02	Phvul.002G302600.1.v2.1	==	Gm07	Glyma.07G130700.1.Wm82.a4.v1
Chr02	Phvul.002G287900.1.v2.1	==	Gm08	Glyma.08G013200.2.Wm82.a4.v1
Chr02	Phvul.002G295600.1.v2.1	==	Gm08	Glyma.08G020800.8.Wm82.a4.v1
Chr02	Phvul.002G302600.1.v2.1	==	Gm08	Glyma.08G027400.1.Wm82.a4.v1
Chr02	Phvul.002G324600.1.v2.1	==	Gm08	Glyma.08G048700.1.Wm82.a4.v1
Chr02	Phvul.002G331400.1.v2.1	==	Gm08	Glyma.08G055700.1.Wm82.a4.v1
Chr02	Phvul.002G238900.2.v2.1	==	Gm08	Glyma.08G116600.1.Wm82.a4.v1
Chr02	Phvul.002G239400.1.v2.1	==	Gm08	Glyma.08G117000.1.Wm82.a4.v1
Chr02	Phvul.002G251400.1.v2.1	==	Gm08	Glyma.08G128800.1.Wm82.a4.v1
Chr02	Phvul.002G156600.1.v2.1	==	Gm08	Glyma.08G013200.2.Wm82.a4.v1
Chr02	Phvul.002G162400.1.v2.1	==	Gm08	Glyma.08G020800.8.Wm82.a4.v1
Chr02	Phvul.002G184800.1.v2.1	==	Gm08	Glyma.08G092200.1.Wm82.a4.v1
Chr02	Phvul.002G187300.1.v2.1	==	Gm08	Glyma.08G090000.1.Wm82.a4.v1
Chr02	Phvul.002G196200.1.v2.1	==	Gm08	Glyma.08G083300.1.Wm82.a4.v1
Chr02	Phvul.002G217900.1.v2.1	==	Gm08	Glyma.08G062700.1.Wm82.a4.v1
Chr02	Phvul.002G187300.1.v2.1	==	Gm09	Glyma.09G048300.1.Wm82.a4.v1
Chr02	Phvul.002G123200.1.v2.1	==	Gm09	Glyma.09G217500.1.Wm82.a4.v1
Chr02	Phvul.002G123500.1.v2.1	==	Gm09	Glyma.09G217200.1.Wm82.a4.v1
Chr02	Phvul.002G125100.1.v2.1	==	Gm09	Glyma.09G215700.7.Wm82.a4.v1
Chr02	Phvul.002G143400.1.v2.1	==	Gm09	Glyma.09G202300.3.Wm82.a4.v1
Chr02	Phvul.002G007600.1.v2.1	==	Gm11	Glyma.11G043800.1.Wm82.a4.v1
Chr02	Phvul.002G007800.1.v2.1	==	Gm11	Glyma.11G044100.1.Wm82.a4.v1
Chr02	Phvul.002G060200.1.v2.1	==	Gm11	Glyma.11G030000.1.Wm82.a4.v1
Chr02	Phvul.002G152100.1.v2.1	==	Gm11	Glyma.11G028300.1.Wm82.a4.v1
Chr02	Phvul.002G156600.1.v2.1	==	Gm11	Glyma.11G024700.2.Wm82.a4.v1
Chr02	Phvul.002G162400.1.v2.1	==	Gm11	Glyma.11G019100.1.Wm82.a4.v1
Chr02	Phvul.002G111100.1.v2.1	==	Gm11	Glyma.11G075200.1.Wm82.a4.v1
Chr02	Phvul.002G287900.1.v2.1	==	Gm11	Glyma.11G024700.2.Wm82.a4.v1
Chr02	Phvul.002G295600.1.v2.1	==	Gm11	Glyma.11G019100.1.Wm82.a4.v1
Chr02	Phvul.002G232600.1.v2.1	==	Gm13	Glyma.13G235000.1.Wm82.a4.v1
Chr02	Phvul.002G232600.1.v2.1	==	Gm13	Glyma.13G174900.1.Wm82.a4.v1
Chr02	Phvul.002G239400.1.v2.1	==	Gm13	Glyma.13G228300.1.Wm82.a4.v1
Chr02	Phvul.002G239400.1.v2.1	==	Gm15	Glyma.15G084200.1.Wm82.a4.v1
Chr02	Phvul.002G187300.1.v2.1	==	Gm15	Glyma.15G155600.1.Wm82.a4.v1
Chr02	Phvul.002G111100.1.v2.1	==	Gm16	Glyma.16G130400.2.Wm82.a4.v1
Chr02	Phvul.002G007600.1.v2.1	==	Gm17	Glyma.17G156300.1.Wm82.a4.v1
Chr01	Phvul.001G138500.1.v2.1	==	Gm02	Glyma.02G175500.1.Wm82.a4.v1
Chr01	Phvul.001G245300.1.v2.1	==	Gm02	Glyma.02G263900.4.Wm82.a4.v1
Chr01	Phvul.001G246800.2.v2.1	==	Gm02	Glyma.02G261400.1.Wm82.a4.v1
Chr01	Phvul.001G195500.1.v2.1	==	Gm02	Glyma.02G197000.1.Wm82.a4.v1
Chr01	Phvul.001G134600.1.v2.1	==	Gm03	Glyma.03G137300.1.Wm82.a4.v1
Chr01	Phvul.001G137300.1.v2.1	==	Gm03	Glyma.03G140700.1.Wm82.a4.v1
Chr01	Phvul.001G138500.1.v2.1	==	Gm03	Glyma.03G141600.1.Wm82.a4.v1
Chr01	Phvul.001G165100.1.v2.1	==	Gm03	Glyma.03G167500.1.Wm82.a4.v1
Chr01	Phvul.001G174500.1.v2.1	==	Gm03	Glyma.03G177600.4.Wm82.a4.v1
Chr01	Phvul.001G185400.1.v2.1	==	Gm03	Glyma.03G189800.1.Wm82.a4.v1
Chr01	Phvul.001G195500.1.v2.1	==	Gm03	Glyma.03G202000.1.Wm82.a4.v1
Chr01	Phvul.001G038400.1.v2.1	==	Gm04	Glyma.04G056200.1.Wm82.a4.v1
Chr01	Phvul.001G265500.1.v2.1	==	Gm05	Glyma.05G150800.1.Wm82.a4.v1
Chr01	Phvul.001G252800.1.v2.1	==	Gm05	Glyma.05G177500.6.Wm82.a4.v1
Chr01	Phvul.001G038400.1.v2.1	==	Gm06	Glyma.06G056400.1.Wm82.a4.v1
Chr01	Phvul.001G265500.1.v2.1	==	Gm08	Glyma.08G107700.1.Wm82.a4.v1
Chr01	Phvul.001G252800.1.v2.1	==	Gm08	Glyma.08G134600.6.Wm82.a4.v1
Chr01	Phvul.001G165100.1.v2.1	==	Gm10	Glyma.10G040500.1.Wm82.a4.v1
Chr01	Phvul.001G174500.1.v2.1	==	Gm10	Glyma.10G048800.1.Wm82.a4.v1
Chr01	Phvul.001G185400.1.v2.1	==	Gm10	Glyma.10G065200.1.Wm82.a4.v1
Chr01	Phvul.001G195500.1.v2.1	==	Gm10	Glyma.10G081300.1.Wm82.a4.v1
Chr01	Phvul.001G245300.1.v2.1	==	Gm11	Glyma.11G232200.1.Wm82.a4.v1
Chr01	Phvul.001G246800.2.v2.1	==	Gm11	Glyma.11G233500.1.Wm82.a4.v1
Chr01	Phvul.001G252800.1.v2.1	==	Gm11	Glyma.11G240900.1.Wm82.a4.v1
Chr01	Phvul.001G265500.1.v2.1	==	Gm11	Glyma.11G254000.1.Wm82.a4.v1
Chr01	Phvul.001G195500.1.v2.1	==	Gm12	Glyma.12G188100.1.Wm82.a4.v1
Chr01	Phvul.001G195500.1.v2.1	==	Gm12	Glyma.12G094200.1.Wm82.a4.v1
Chr01	Phvul.001G174500.1.v2.1	==	Gm13	Glyma.13G136700.1.Wm82.a4.v1
Chr01	Phvul.001G185400.1.v2.1	==	Gm13	Glyma.13G150000.1.Wm82.a4.v1
Chr01	Phvul.001G014400.1.v2.1	==	Gm14	Glyma.14G074700.1.Wm82.a4.v1
Chr01	Phvul.001G245300.1.v2.1	==	Gm14	Glyma.14G057400.1.Wm82.a4.v1
Chr01	Phvul.001G246800.2.v2.1	==	Gm14	Glyma.14G055900.1.Wm82.a4.v1
Chr01	Phvul.001G038400.1.v2.1	==	Gm14	Glyma.14G098600.3.Wm82.a4.v1
Chr01	Phvul.001G083300.1.v2.1	==	Gm16	Glyma.16G047300.1.Wm82.a4.v1
Chr01	Phvul.001G038400.1.v2.1	==	Gm17	Glyma.17G226100.2.Wm82.a4.v1
Chr01	Phvul.001G014400.1.v2.1	==	Gm17	Glyma.17G250800.1.Wm82.a4.v1
Chr01	Phvul.001G245300.1.v2.1	==	Gm18	Glyma.18G025100.2.Wm82.a4.v1
Chr01	Phvul.001G246800.2.v2.1	==	Gm18	Glyma.18G023500.1.Wm82.a4.v1
Chr01	Phvul.001G252800.1.v2.1	==	Gm18	Glyma.18G016400.1.Wm82.a4.v1
Chr01	Phvul.001G265500.1.v2.1	==	Gm18	Glyma.18G003000.1.Wm82.a4.v1
Chr01	Phvul.001G134600.1.v2.1	==	Gm19	Glyma.19G140100.3.Wm82.a4.v1
Chr01	Phvul.001G137300.1.v2.1	==	Gm19	Glyma.19G143300.1.Wm82.a4.v1
Chr01	Phvul.001G138500.1.v2.1	==	Gm19	Glyma.19G144100.1.Wm82.a4.v1
Chr01	Phvul.001G163700.1.v2.1	==	Gm19	Glyma.19G167300.1.Wm82.a4.v1
Chr01	Phvul.001G165100.1.v2.1	==	Gm19	Glyma.19G168600.1.Wm82.a4.v1
Chr01	Phvul.001G174500.1.v2.1	==	Gm19	Glyma.19G178400.1.Wm82.a4.v1
Chr01	Phvul.001G185400.1.v2.1	==	Gm19	Glyma.19G190200.1.Wm82.a4.v1
