# Supplementary material for: Genome-wide analysis and characterization of the LRR-RLK gene family provides insights into anthracnose resistance in common bean
Source: Sci Rep. 2023 Aug 18;13:13455. doi: 10.1038/s41598-023-40054-3 (PMC10439169; doi:10.1038/s41598-023-40054-3)
Supplement: Supplementary file 15 — Supplementary Table S8. [file 41598_2023_40054_MOESM15_ESM.xlsx]

## Sheet: Table S8
Table S8. PvRLK-LRR genes differentially expressed at 72 hours after inoculation in strains Puebla 152 (resistant) and Jaguar (susceptible) with race 73 of Colletotrichum lindemuthianum.
Genes down regulated at line suscetible
Gene	BaseMean	Log2FoldChange"	lfcSE	Stat	pvalue	padj
"Phvul.001G038400"	553362208347605	-297986348148542	0.699229704543608	-426163743062146	2.02934e+09	0.000125177218229898
"Phvul.001G115100"	782796693623461	-219335668847399	0.223086472207912	-983186773615667	8.20821e-09	3.67024e-07
"Phvul.001G138500"	454825269835288	-199731718613793	0.528251488853283	-378099679467759	0.000156201685550635	0.000797571412354794
"Phvul.001G195500"	158748850241979	-163691568811901	0.334792013655769	-488935106379831	1.01169e+07	7.97629e+08
"Phvul.002G295600"	415434344861591	-160866102232697	0.566328991882603	-284050621703019	0.00450419949960442	0.015030004726825
"Phvul.003G029700"	386006299575117	-172792126057066	0.702453503809954	-245983720089486	0.0139000052084555	0.0384969174715282
"Phvul.003G044400"	202045206801046	-153875122849313	0.227789882387836	-675513421563317	1427.03	2223.77
"Phvul.003G152900"	414386956106469	-184243379715022	0.388226333713599	-474577234245376	2.07712e+08	1.54585e+09
"Phvul.003G203100"	746929993171834	-15077826498951	0.332631785136468	-453288806803748	5.81827e+08	3.98494e+09
"Phvul.004G046800"	180063760795281	-158639843653331	0.371705330146372	-426789262319325	1.97328e+09	0.000122235291967649
"Phvul.004G128100"	110913011461599	-180600288996625	0.681238014418619	-265106005792634	0.0080239571935886	0.0244328827626367
"Phvul.005G185800"	271829348217936	-392994180510036	0.958795723753303	-409883117721489	4.15242e+09	0.000240686431421907
"Phvul.006G059284"	335974575147688	-293704702842555	0.622373647297214	-471910570310983	2.36884e+08	1.74693e+09
"Phvul.006G174700"	873765721934634	-166427739069922	0.63490042278909	-262132033774387	0.00875899160068198	0.0262723838789566
"Phvul.008G022700"	199160978317905	-167775058562721	0.652951963141541	-256948547570799	0.0101849661198173	0.0298013632058223
"Phvul.008G047600"	305212321033891	-215813219820775	0.532986662294914	-404912983922589	5.14084e+08	0.000291651596978569
"Phvul.008G159500"	185051524174862	-221456084346294	0.701935491653473	-315493499017457	0.00160533871713025	0.00622154500199459
"Phvul.009G114400"	713795432349455	-168212353425543	0.280842107062746	-598957026725203	210396	250260
"Phvul.009G136200"	441797065911563	-162895914735087	0.48637616440411	-334917552825931	0.000810524292951675	0.00343625914446037
Genes up regulated at line suscetible
Gene	BaseMean	Log2FoldChange"	lfcSE	Stat	pvalue	padj
"Phvul.001G163700"	641324587538471	338956782190547	0.336459168661148	100742322921185	7.18195e-10	3.5046e-10
"Phvul.001G245300"	299743194813228	18403541217265	0.276754615480311	664976849087972	293.554	44479.8
"Phvul.002G196200"	638682885025408	331408661861784	0.908055135413267	364965351702962	0.00026259426744703	0.00127429466218481
"Phvul.002G207000"	413685285533958	457783095906881	0.419216415676571	109199706592612	9.25257e-14	6.16182e-12
"Phvul.002G217900"	261436124269719	248482972348315	0.498122581370172	498839003975328	6.08845e+07	4.96088e+08
"Phvul.003G187200"	100560002250184	603833489914288	0.629082154170105	959864281495753	8.1004e-08	3.32983e-06
"Phvul.003G214800"	323179554969805	309871298000834	0.344485486799275	899519166627156	2.3582e-05	7.8404e-05
"Phvul.004G023700"	483072342138287	158457566263944	0.207719318905096	762844626581606	0.2376	48.6525
"Phvul.004G084688"	251135659679796	465386768369092	0.202507352388695	229812282309544	7.18271e-103	3.93433e-100
"Phvul.004G136500"	110263060944107	23819946121214	0.364412718945001	653652984181628	6296.26	90817
"Phvul.004G175700"	163011970723225	201097832873742	0.194031841369025	103641665952795	3.60891e-11	1.93328e-09
"Phvul.004G175800"	17181364098929	49750918930467	0.448464945160572	110936026254301	1.34749e-14	9.71171e-13
"Phvul.004G175900"	638405000724707	255912408249762	0.298399715290495	857616127416973	0.00098092	0.0278393
"Phvul.005G162000"	891538025992869	575156592804694	0.794068166114516	724316396687975	43.8336	799.663
"Phvul.005G162400"	384371088292405	303116246441133	0.751424656500081	403388741398188	5.48616e+09	0.000309320099325289
"Phvul.005G162500"	964451113280443	29427339998619	0.888125031522347	331342310532304	0.000921614450155823	0.00383816244115455
"Phvul.005G162600"	846911168179349	3405721969108	0.604874660581931	563045898770409	1.79731e+06	1.87252e+07
"Phvul.005G163000"	962267674054968	34306026499045	0.362420450689194	946580868541143	2.91298e-08	1.13565e-06
"Phvul.005G163100"	185691978714685	566575878200613	0.677234954757346	836601646475289	0.000595989	0.15676
"Phvul.005G163800"	421361967730021	345570864564	0.930730876058947	371289782527977	0.000204899622997871	0.00101638006336503
"Phvul.005G164100"	806505384803303	374804197148318	0.514133478288893	729001733938272	30.9915	573.5
"Phvul.005G164300"	303196844237083	280942952833177	0.393147222294294	7145998671787	89.3439	1576.11
"Phvul.005G164500"	122187335736321	206933448431721	0.525369928312825	393881410563919	8.18853e+09	0.000444306052945163
"Phvul.006G180200"	140207266625312	26290540458694	0.400218933042241	656903966507731	5064.08	74216.7
"Phvul.006G197000"	288174662924244	512490779763034	0.376851567678903	135992741895584	4.04427e-28	7.70521e-26
"Phvul.006G198200"	770763724465361	295580468150511	0.633059126408336	466908154104796	3.02549e+08	2.18558e+09
"Phvul.007G063200"	541493438497108	359860765692975	0.558540987533593	644287122565613	11723.4	16339.7
"Phvul.007G137800"	556992170242446	244152812343635	0.656949815799222	371646062563557	0.000202033108950113	0.00100352423874336
"Phvul.008G044400"	22476126639884	653885465519501	0.644830078683995	101404305899313	3.65485e-10	1.84087e-08
"Phvul.008G044600"	827588225454447	638776216061669	0.836654484619996	763488665636924	2.26019	46.3244
"Phvul.008G045200"	226670302851571	790021897620545	0.526011054942156	150191120547347	5.50401e-37	1.79989e-36
"Phvul.008G050700"	329912212686504	25863667315805	0.275350445531938	939299998801163	5.83151e-07	2.21436e-05
"Phvul.008G079800"	236456118199216	368626977213536	0.305594390140214	120626225188362	1.66399e-19	1.71971e-17
"Phvul.008G093200"	379548079016351	474183824961592	0.86008417121739	551322580777667	352316	3.51194e+07
"Phvul.008G146000"	157932180100955	316030586676178	0.649910566964681	486267807818783	1.15808e+08	9.03617e+07
"Phvul.008G225000"	111824089542409	262214273947886	0.314005077434155	835063802440808	0.000678952	0.177941
"Phvul.009G046900"	374626988815315	574434830320995	0.556405078129032	103240400366688	5.48649e-11	2.8966e-09
"Phvul.009G136800"	311656460080958	195311321422063	0.459868376188475	424711355542343	2.16542e+09	0.000133121214291282
"Phvul.009G171200"	128706406117598	335948492271262	0.163987876079872	204861786311346	2.85978e-79	6.26578e-76
"Phvul.009G184500"	164460262139324	275275105986825	0.330746997161124	832283008914891	0.00858875	0.222698
"Phvul.010G082800"	126735219425859	585922193136055	138968672331445	421621782309766	2.48434e+09	0.000151409865852946
"Phvul.010G127500"	158968667595009	717687217152016	141737013617063	50635130431845	4.116e+07	3.44336e+08
"Phvul.011G007800"	169047732565893	336767692813436	100358161391027	33556582558471	0.000791763415935951	0.00336845367828285
"Phvul.011G007900"	622163638554592	279822605139616	0.724214271581313	386380959503362	0.000111632249616811	0.000588938740453729
"Phvul.011G008100"	17465623034008	301124937854354	0.503151999082349	598477077311721	216695	2.57054e+06
"Phvul.011G123500"	129231829378905	192761775988642	0.357468705198614	539240983015676	6.9519e+06	6.56818e+07
"Phvul.011G166400"	194238498313068	746577008056051	133019503448645	561253792639727	1.9938e+06	2.0635e+07
Genes down regulated at line resistent
Gene	BaseMean	Log2FoldChange"	lfcSE	Stat	pvalue	padj
"Phvul.001G038400"	238844072772516	-377442864928593	0.810660342005404	-465599271816947	3.22423e+08	0.000695042880643339
"Phvul.001G185400"	213859603301277	-312053090842181	104733320641561	-29795015466964	0.00288717772299725	0.0483204733912248
"Phvul.002G007600"	269868464155015	-164550065506682	0.351772329588939	-467774329205955	2.90049e+08	0.000654589888311753
"Phvul.002G295600"	1760497	-2365455	0.5889376	-4016478	59.0743	0.004897907
"Phvul.002G331400"	2235043	-1597975	0.4779365	-3343488	0.0008273226	0.02346894
"Phvul.003G068400"	3009331	-1604922	0.4176576	-3842675	0.0001217006	0.007439719
"Phvul.003G231400"	1100592	-1794178	0.3958488	-4532484	5.82941	0.001050959
"Phvul.003G260300"	3691632	-182273	0.5621062	-3242678	0.001184118	0.02883418
"Phvul.006G059284"	1281358	-4122765	0.9761692	-4223412	24.0631	0.002678198
"Phvul.007G040400"	107433	-4903296	1314178	-3731076	0.000190664	0.009835287
"Phvul.008G047600"	1253169	-2897619	0.7643992	-3790714	0.0001502147	0.008451227
"Phvul.008G159500"	6287881	-2213396	0.6776653	-3266209	0.001089978	0.02786725
"Phvul.008G213200"	6894324	-1521577	0.4809278	-3163836	0.001557046	0.03410348
"Phvul.008G281500"	2385378	-2072973	0.6649321	-3117572	0.001823476	0.0370466
"Phvul.009G114400"	278583	-1904889	0.5228553	-3643244	0.0002692239	0.01197782
"Phvul.009G136200"	1816872	-1876267	0.492318	-3811088	0.0001383567	0.008165438
"Phvul.010G064300"	5998101	-5052102	1672058	-3021487	0.002515364	0.04459926
"Phvul.011G182300"	5939977	-5894079	1622696	-3632274	0.0002809343	0.01226706
Genes up regulated at line resistent
Gene	BaseMean	Log2FoldChange"	lfcSE	Stat	pvalue	padj
"Phvul.002G196200"	2339748	3100853	0.8768791	3536237	0.0004058697	0.01541456
"Phvul.002G207000"	1890728	2497082	0.6335548	3941383	81.0132	0.005800939
"Phvul.004G136500"	4384108	1566049	0.4527156	3459234	0.000541714	0.01827638
"Phvul.005G162000"	3636186	3369879	0.9835129	342637	0.0006117066	0.01963501
"Phvul.005G163800"	1521291	3179205	104079	3054609	0.002253542	0.04199298
"Phvul.005G164300"	1182242	1537516	0.4690849	3277691	0.001046597	0.02723424
"Phvul.008G079800"	656503	1993097	0.6218874	3204916	0.001351019	0.0312981
"Phvul.011G007800"	3695866	3199734	1049128	3049897	0.002289196	0.04217973
"Phvul.011G008100"	7769244	2523165	0.7123205	3542176	0.0003968402	0.01524745
"Phvul.011G123500"	6749697	1837275	0.561147	3274141	0.001059836	0.02742211
