# Supplementary material for: Genome-wide analysis and characterization of the LRR-RLK gene family provides insights into anthracnose resistance in common bean
Source: Sci Rep. 2023 Aug 18;13:13455. doi: 10.1038/s41598-023-40054-3 (PMC10439169; doi:10.1038/s41598-023-40054-3)
Supplement: Supplementary file 16 — Supplementary Table S9. [file 41598_2023_40054_MOESM16_ESM.xlsx]

## Sheet: Table S9
Table S9. PvRLK-LRR genes differentially expressed at 96 hours after inoculation in strains Puebla 152 (resistant) and Jaguar (susceptible) with race 73 of Colletotrichum lindemuthianum.
Genes down regulated at line suscetible
Gene	BaseMean	Log2FoldChange"	lfcSE	Stat	pvalue	padj
"Phvul.001G038400"	667636110669324	-410661923777894	0.646397147058575	-635308997953669	21103.2	78711.5
"Phvul.001G115100"	623437301678923	-265296601452016	0.230607390840809	-115042540694263	1.2557e-16	1.15389e-15
"Phvul.001G252800"	143627857378562	-159863772963144	0.170854087254533	-935674267628047	8.22327e-07	5.29462e-06
"Phvul.002G064400"	128725577059387	-157858678825933	0.129110036800221	-122266775487173	2.23911e-20	2.30539e-20
"Phvul.002G184800"	80631952618495	-164499859270294	0.406910971558282	-404264988580512	5.28505e+09	0.000123657695413338
"Phvul.002G276900"	177475294737333	-425874519034357	0.1860062784688	-228957066686214	5.1271e-102	3.45274e-100
"Phvul.003G044400"	248296839023478	-316781935513423	0.172403535418808	-183744454395257	2.10448e-61	6.07127e-60
"Phvul.003G068400"	727128218235223	-157392805343225	0.173274111461489	-908345765075278	1.05179e-05	6.46995e-05
"Phvul.003G152900"	294068483773543	-233642880334037	0.278651547562294	-838476880455166	0.00508255	0.0275614
"Phvul.003G203100"	909392336149907	-177821836996312	0.177899529304163	-999563279857145	1.59267e-09	1.14087e-08
"Phvul.005G106800"	28326556735771	-158391490401247	0.3376193580341	-469142205955054	2.71313e+06	7.31011e+08
"Phvul.005G185800"	252901192616233	-364441108589445	0.615604491876921	-592005278386288	321838	1.10866e+06
"Phvul.006G059284"	375153113128722	-259788557101061	0.276026657429153	-941171985056333	4.88084e-07	3.17166e-06
"Phvul.006G174700"	996390328889173	-155644302154813	0.16655844543564	-934472591574204	9.21278e-07	5.9202e-06
"Phvul.008G047600"	302651416800063	-219052371265216	0.218909740928549	-100065154860657	1.4269e-09	1.02434e-09
"Phvul.008G047800"	701867547392503	-30197053141415	0.387414359468271	-779451055527748	0.646586	0.314879
"Phvul.008G122200"	200316507598937	-303868465598569	0.269424585422541	-112784237979622	1.67724e-15	1.47401e-14
"Phvul.008G160700"	12257176529978	-274028394372219	0.362098904638663	-756777750116837	3.79664	17.7862
"Phvul.008G213200"	214616224636703	-427394100365004	0.294232081729833	-145257477652434	8.32291e-34	1.24473e-32
"Phvul.008G281500"	402429240482358	-43531196817666	0.653718032399174	-665901729189029	2756.65	10892.1
"Phvul.009G042300"	438937318776571	-207535361852295	0.151154618584596	-137300046664564	6.71292e-30	8.77604e-28
"Phvul.009G114400"	659337963168157	-427291889736564	0.219741088200811	-194452431830174	3.19755e-70	1.09578e-68
"Phvul.009G167600"	620333958301367	-273855180431306	0.202620174550167	-135156916649236	1.26362e-27	1.59353e-26
"Phvul.009G209200"	160456633508677	-402515926791792	0.393105185152041	-102393950015213	1.3206e-10	9.87187e-11
"Phvul.009G260900"	117196163854735	-15571059275441	0.176573509305915	-881845716078736	0.000116048	0.00067905
"Phvul.010G018300"	269586121243814	-170688007589904	0.546315791695066	-312434694703418	0.00178200201772116	0.00344302408194566
"Phvul.010G082400"	382570513444264	-533350746923495	16953468376783	-314596833562326	0.00165537926493745	0.00321473015772831
"Phvul.011G042000"	405637966836113	-39718686921711	0.234423482471212	-169431349210455	2.16285e-50	4.84103e-49
Genes up regulated at line suscetible
Gene	BaseMean	Log2FoldChange"	lfcSE	Stat	pvalue	padj
"Phvul.001G246800"	134439717065409	246301607082346	0.792731294399396	310699992320795	0.00188996447788363	0.00363890404207821
"Phvul.002G187300"	596206774633579	324248746464562	0.426232292355044	760732474475371	2.79828	13.2188
"Phvul.002G196200"	386460904247005	621638081811408	0.345187516141337	180087069416751	1.66472e-58	4.45837e-57
"Phvul.002G207000"	270636057628749	473693761434598	0.240627701310091	196857535045045	2.85657e-72	1.01652e-70
"Phvul.002G215100"	209809371041641	152977130964926	0.267052541353663	572835331165544	1.0141e+06	3.35706e+06
"Phvul.002G217900"	200281081959466	466581150222881	0.302214246930795	154387542930669	8.98183e-40	1.5787e-38
"Phvul.003G187200"	132044227252534	734904099832826	0.28198751958881	260615824737368	9.94433e-136	1.22537e-133
"Phvul.003G193100"	216456015725289	236925066916518	0.728761136424843	325106615974097	0.0011497309940855	0.00228329774616243
"Phvul.004G084688"	476328601756336	22128530811744	0.263931955771282	838418021306981	0.00510805	0.00276932
"Phvul.004G126100"	797761928051146	259673318125861	0.314425372726112	825866296585601	0.0147313	0.0778612
"Phvul.004G136500"	886632590410459	321341119998115	0.178779985366785	179741104318166	3.10809e-58	8.23822e-57
"Phvul.004G175700"	10369983538819	185478019960024	0.157545102715524	117730108243947	5.37706e-20	5.14731e-17
"Phvul.004G175800"	719122090909504	436418678080353	0.268777352825677	162371819460326	2.75283e-45	5.57448e-44
"Phvul.004G177900"	41380799126164	200618058057814	0.467645870388261	428995679767795	1.78708e+08	4.41359e+09
"Phvul.005G162000"	392361118536342	733825416910145	0.417553873830289	175743889088765	3.87038e-55	9.54859e-54
"Phvul.005G162100"	407087556678875	450594137917278	173446489586382	259788560144291	0.00937997380060631	0.0161666894624541
"Phvul.005G162600"	257534697585243	164075345112229	0.345843258413948	474421117429571	2.0932e+08	5.70551e+08
"Phvul.005G163000"	329972116866841	197603806205139	0.289942925623872	681526565202287	94.0897	3846.95
"Phvul.005G163100"	494104768905601	401206451267502	0.514489259593064	779815018072169	0.628212	3.06189
"Phvul.005G163800"	336305683824585	414807384842695	0.680708957212551	609375534797276	110292	392357
"Phvul.005G164300"	133130703974017	213774647933344	0.274288941170971	77937756812475	0.65036	3.16592
"Phvul.006G071600"	644458630385549	340646751678226	0.555139305698987	613623910577384	84497.9	302969
"Phvul.006G174400"	178495831201956	247569644640629	0.2880774711064	859385649595592	8.4098e-06	0.00472983
"Phvul.006G175100"	879935712508775	52940350832513	0.543842685877575	973449716384169	2.14878e-08	1.46796e-07
"Phvul.006G180200"	281273777700071	481098962887178	0.296486195481709	162266901535002	3.26602e-45	6.59065e-45
"Phvul.006G197000"	409744835900329	522822439005714	0.242267136483625	215804110534427	2.74418e-89	1.41901e-87
"Phvul.006G198200"	11484366233779	489969145622781	0.261495816134396	187371695985744	2.4639e-64	7.67187e-63
"Phvul.006G208100"	354261731378217	166468532321629	0.157546604219068	105663040563004	4.26992e-12	3.35653e-11
"Phvul.007G029900"	501233610901947	162341036992864	0.368899761783941	44006815349462	1.07911e+09	2.73151e+08
"Phvul.007G032100"	53171376743453	188609211277809	0.245374051214049	768659971764001	1.51097	7.23354
"Phvul.007G063200"	322457751409921	33441419090503	0.579874726392991	576700752221423	806915	2.69235e+06
"Phvul.007G084400"	769978642847724	455016025154421	138135068452051	329399355466614	0.000987747633627825	0.00197908334895539
"Phvul.007G112100"	651386853085279	226475731651882	0.994995503910138	22761482917448	0.0228371355449397	0.0367239401661859
"Phvul.007G137800"	632577924153543	444420638504025	0.242729812676047	183092729156084	6.97955e-61	1.97422e-59
"Phvul.007G163000"	186538435376505	308705792025364	0.236035748854589	130787727504593	4.35413e-25	5.11241e-24
"Phvul.008G017400"	711366431494516	269682621250652	0.326611760978174	825697826811184	0.0149407	0.0789137
"Phvul.008G044400"	66871909673224	473459999384671	0.493540330680899	95931369728483	8.54468e-08	5.70614e-07
"Phvul.008G044600"	331711329109307	598140542042331	0.322222165638055	185629855990171	6.40445e-63	1.91439e-61
"Phvul.008G045200"	58648762418902	560197714915746	0.283358750537548	197699105410727	5.40718e-73	1.94507e-71
"Phvul.008G079800"	106064418833893	276980918276438	0.14142105133698	195855507831323	2.05373e-71	7.1977e-70
"Phvul.008G080500"	311919065721606	453708886728388	0.682515593114177	664759737807907	2979.16	11753.3
"Phvul.008G093200"	193627934459951	39788294505243	0.921165952139129	431934055018499	1.56496e+09	3.89157e+09
"Phvul.008G146000"	957301364181176	327484574749694	0.268384117693141	122020847419938	3.02966e-20	3.11243e-19
"Phvul.008G186900"	216732986412514	209931738651583	0.654298625193732	320850037839258	0.00133429133626575	0.00262395527130156
"Phvul.008G212900"	160160797596731	181260233386524	0.625192855369259	289926911080048	0.00374033711134899	0.00687960694890915
"Phvul.008G220100"	174767156625863	3666369090315	0.789094938155055	464629655195503	3.37947e+08	9.01218e+08
"Phvul.008G245600"	379330542691942	330997045585854	0.309829132741298	10683212474478	1.21976e-12	9.75388e-12
"Phvul.008G245900"	513526001750656	160127701225453	0.177596868598089	901635836765967	1.94446e-06	0.000118136
"Phvul.009G014500"	652995351077005	619424728016911	1491028436181	415434550398955	3.2622e+08	7.80865e+09
"Phvul.009G046600"	193084278282744	171044922551037	0.556991933383279	307086893542743	0.00213436818261205	0.00407825579993324
"Phvul.009G046900"	305494660731479	604257982643442	0.412988524250473	146313504410347	1.77234e-34	2.6941e-33
"Phvul.009G067200"	359313908290788	312047095082268	0.537782126293219	580248170821743	653405	2.19628e+06
"Phvul.009G112200"	165911942902168	169681667497176	0.284037395512128	597391999005044	231619	806508
"Phvul.009G136800"	274796553336828	342976022969292	0.261240666124493	131287378820971	2.25382e-25	2.67753e-24
"Phvul.009G184500"	103722508389984	239052800472817	0.176333085334419	13556888658725	7.21314e-28	9.14611e-27
"Phvul.009G195900"	43500860216662	213745323482004	0.491708205251525	434699525448565	1.38015e+09	3.45426e+09
"Phvul.010G064300"	663283435848264	269217030358675	0.390755720723353	688965038977064	559.297	2313.28
"Phvul.010G070400"	857929757245549	154734488872784	0.279275058242805	554057672913477	3.01477e+06	9.62516e+06
"Phvul.011G007800"	284962438889302	201217306376795	0.515812517101859	390097757819746	9.5805e+09	0.000217249636166073
"Phvul.011G008100"	464029831733605	170978971416385	0.406256855732999	420864211898385	2.5691e+09	6.23136e+08
"Phvul.011G112700"	325897830269598	371860723627084	0.15435343159457	240915099706902	3.06822e-114	2.59411e-112
"Phvul.011G123500"	253309074261417	390417602623337	0.263016964171918	148438183009422	7.62873e-36	1.20468e-34
Genes down regulated at line resistent
Gene	BaseMean	Log2FoldChange"	lfcSE	Stat	pvalue	padj
"Phvul.002G276900"	105630688140536	-207615327029603	0.19949911760698	-104068293393965	2.3078e-11	1.09487e-09
"Phvul.003G044400"	122099066324791	-156637754802451	0.215955416998673	-725324499748084	40.6903	624.359
"Phvul.004G173300"	52029934097103	-153749910866538	0.263839053771272	-582741291210917	562932	5.04797e+06
"Phvul.005G185800"	116181189690344	-399089666303954	123475509122128	-323213622799659	0.00122868465361086	0.00395713451756918
"Phvul.008G213200"	167090151279038	-184404448578126	0.345193876900748	-534205444875684	9.1899e+06	6.81053e+07
"Phvul.008G281500"	369192985498875	-368538420242918	0.68341294260977	-539261692697198	6.94389e+06	5.24405e+07
"Phvul.009G112200"	422268000784706	-165678970591465	0.610620475113521	-271328881594845	0.00666190157837135	0.0175607504148853
"Phvul.009G114400"	417290413490133	-230112465907298	0.306018606893257	-751955798516408	5.49617	93.7262
"Phvul.009G209200"	102653004093928	-229690761157047	0.385654348756018	-59558711550368	258690	242555
"Phvul.011G042000"	250631885797059	-241527389628499	0.27743221290833	-870581635407657	0.000315297	0.00854767
Genes up regulated at line resistent
Gene	BaseMean	Log2FoldChange"	lfcSE	Stat	pvalue	padj
"Phvul.001G134600"	117477185119499	17889866837188	0.260486965468528	686785490591063	651.745	8613.5
"Phvul.001G137300"	307765425098145	219106108571202	0.225666909951197	970927056246689	2.753e-08	1.03777e-06
"Phvul.001G138500"	526954909343285	199704993430894	0.459165732917833	434930089756133	1.36572e+09	6.828e+09
"Phvul.001G165100"	501856157783224	444241309190415	14676827249184	302682113544066	0.00247140149372622	0.00737335761424391
"Phvul.001G185400"	141999998022108	250652219175899	0.27195046666945	921683357434945	3.06003e-06	9.80402e-06
"Phvul.001G246800"	384493392783015	400328597183587	0.508129097295261	787848204943409	0.331382	6.54598
"Phvul.002G007800"	196593797258913	167846161614061	0.301596176331964	556526159102608	2.61759e+06	2.11725e+07
"Phvul.002G111100"	107391908740614	173920825573348	0.739593156302259	235157429583177	0.0186941559218302	0.042601492757097
"Phvul.002G152100"	270960881901928	164972173212546	0.504338797603251	327105854232387	0.00107145727737331	0.0034974369199529
"Phvul.002G162400"	766337554567731	257782738852927	0.46178538688288	558230611395045	2.3735e+06	1.93178e+06
"Phvul.002G187300"	198091617178603	202209227219064	0.645543657306638	313238655403617	0.00173391421666787	0.00538133874093889
"Phvul.002G196200"	155010139296284	502980750884521	0.362159958117853	138883589864135	7.45232e-30	1.28267e-27
"Phvul.002G207000"	480319045510365	156954087610495	0.560184097872652	280183047334871	0.00508135676489492	0.0138788736930695
"Phvul.003G040200"	130609869547389	289248914743739	116187697340274	248949692063032	0.0127924026715818	0.0307657838515089
"Phvul.003G187200"	321515960399869	186362069515737	0.706738976813087	263692927134292	0.00836602731083213	0.0213752479151215
"Phvul.003G193100"	181409620396551	590067677462934	0.528226963035847	111707224120418	5.67177e-15	3.61869e-13
"Phvul.003G231400"	920958735799921	23830100813254	0.297964641015927	799762707816737	0.12684	2.66184
"Phvul.004G126100"	50037088158108	249920118274398	0.412273567291375	606199713254395	134442	1.31963e+06
"Phvul.004G149100"	542490673230623	303995663606325	0.294977459447765	103057251959334	6.6389e-12	3.07732e-09
"Phvul.004G177900"	281220865319048	219672688290915	0.483171621827181	454647331025345	5.45523e+08	2.94406e+09
"Phvul.005G120300"	101690820817258	158701651915851	0.278335025309866	570182109632702	1.18534e+06	1.00991e+06
"Phvul.005G162000"	552486832302003	345088365016974	0.705199990130374	489348227235759	9.90672e+07	6.10828e+08
"Phvul.005G163800"	203869919317514	448974781845131	0.828356976594727	54200639884849	5.95777e+06	4.54572e+07
"Phvul.006G029000"	193593492567644	176263047461135	0.234003986980899	75324805245956	4.97854	85.3579
"Phvul.006G080200"	21966896103	21462112802353	0.747209167064033	287230319813699	0.00407491798889977	0.0114236621347906
"Phvul.006G127700"	367700156601664	312441006611048	0.536565070406865	582298445879324	578059	5.17109e+06
"Phvul.006G146100"	327258372654672	170565342524425	0.243225801142388	701263359903883	23.3873	3278.21
"Phvul.006G189800"	326977346725979	162780829880843	0.479588107192688	339417986892326	0.00068834466040953	0.00235453959252392
"Phvul.006G197000"	125189510107433	326492627437746	0.44677016024028	730784319306717	27.1464	423.862
"Phvul.006G198200"	224575440527078	163215113196704	0.589458971126238	276889692398541	0.00562464267566518	0.0151650201976678
"Phvul.007G029900"	710425598550818	220843754334287	0.509107879309169	433785771758157	1.43878e+09	7.15882e+09
"Phvul.007G032100"	367363546376689	154493116445609	0.177074217442669	87247662972521	0.000266731	0.00728441
"Phvul.007G040400"	218128669563299	353835003481599	0.491745199999645	719549481076489	62.2347	926.137
"Phvul.007G063200"	596395392455677	465944278526839	0.466090518036493	999686242255539	1.57302e-09	6.57736e-08
"Phvul.007G084400"	197964487564901	547184809220518	0.950075536786898	575938215471863	844224	7.34782e+06
"Phvul.007G112100"	358821185399027	409390557279574	0.920110011653323	444936531604465	8.61244e+08	4.47849e+08
"Phvul.007G137800"	727935339474002	164485117252912	0.414561007806593	396769387751126	7.25715e+09	0.000310702721511123
"Phvul.007G153400"	331754689891448	541756996020567	0.718460639816482	754052436552335	4.68085	80.7529
"Phvul.007G163000"	127044760141474	344608553047848	0.297986092535065	115645851159076	6.22917e-17	4.56456e-15
"Phvul.007G224300"	136641598780568	191776453623221	0.29118255932686	658612432236874	4514.56	54182
"Phvul.008G017400"	150134980520967	323374396740855	0.344060608688753	93987625602729	5.52085e-07	1.89752e-05
"Phvul.008G044400"	143219403372614	334956872467393	0.979979861187924	341799750926883	0.000630836842214499	0.00217757969234017
"Phvul.008G044600"	400083162872688	395269170906186	0.54643969921773	723353686549576	47.0575	71.4649
"Phvul.008G045200"	912502847280567	33061576583116	0.570365291976676	57965617908721	676883	5.96521e+06
"Phvul.008G080500"	826905019385126	425306407963666	0.650670485840508	653643306741158	6300.33	74210.2
"Phvul.008G106500"	948872175243074	184840952504137	0.80500071879409	229615885040492	0.0216668004042833	0.0483048468095494
"Phvul.008G186900"	707844498596145	394915931724327	0.421564451346755	936786606324856	7.40137e-07	2.50126e-05
"Phvul.008G220100"	381929565201948	370046511858303	0.498830654339352	741827930258998	11.8652	194.136
"Phvul.008G245900"	733698191717982	256425624701889	0.222304177708936	115348990443908	8.79903e-17	6.36368e-16
"Phvul.008G275000"	118028713113493	226180897314827	0.939564909317743	24072940046161	0.0160712259488751	0.0374309692376874
"Phvul.009G014500"	99410456694145	641066900939281	14311026212436	447953131678431	7.48071e+08	3.93588e+09
"Phvul.009G067200"	125624379719274	349935228752775	0.922032841833945	379525774870173	0.000147490148450315	0.000588555673264261
"Phvul.009G103100"	274984152744512	450222685638036	186476507521165	241436678337048	0.0157625858716676	0.0368142572919534
"Phvul.009G136800"	197103791771749	206024067942508	0.561802686472369	366719620434996	0.000245224630618335	0.000929133527921312
"Phvul.009G190400"	921694925664737	167783848417765	0.283919758953671	590955166474143	343040	3.15514e+06
"Phvul.009G195900"	665763391369726	248701614364658	0.543936748893267	457225246999185	4.82509e+08	2.6232e+09
"Phvul.009G244600"	272175652785412	261345823877978	0.629731928553313	415011232602369	3.32312e+09	0.000153331812579702
"Phvul.010G064300"	270154284437837	49163518649288	0.321249381340292	153038485067805	7.20662e-39	1.77787e-36
"Phvul.010G070400"	877563620647937	229646512367056	0.300448842814109	764344805645134	2.1148	37.8669
"Phvul.011G112700"	13073099912003	282328545694788	0.225156097374187	125392360672154	4.55364e-22	4.72451e-20
"Phvul.011G123500"	541990415012405	151856874968158	0.389768093366687	389608276184101	9.7761e+09	0.000407392523996316
"Phvul.011G166400"	694718045140849	363533287105319	142686701711504	254777272685397	0.0108413074862175	0.0267098923786604
"Phvul.011G185500"	363272912188563	246417109374877	0.305300495924005	807129738289763	0.0695551	1.49355
"Phvul.L002151"	335586027673746	164933584357167	0.452823601057823	364233630870547	0.000270174779704983	0.00101552236901807
